# Supplementary material for: Proteomic analysis of infiltrating neutrophils from rheumatoid arthritis synovial fluid and their contribution to protein carbamylation
Source: Front Immunol. 2025 Apr 9;16:1563426. doi: 10.3389/fimmu.2025.1563426 (PMC12014540; doi:10.3389/fimmu.2025.1563426)
Supplement: Supplementary file 5 [file Table1.xlsx]

## Sheet: Sheet1
Supplementary Table 1. Clinical characteristics of the RA patients
		RA patients (n=27)
Age, years		51.3 (37-79)
Sex, female/male		19/8
Duration of RA, years		14 (8-21)
Disease Activity Score （DAS28）		5.3±0.7
RF, Positive (%)		23/27 (85.2)
ACPA, Positive (%)		19/27 (70.3)
Anti-carp, Positive (%)		16/27 (59.25)
Erosive disease, n (%)		11/27 (48.1)
CRP (mg/L), median (IQR)		8.1 (2.1-15)
ESR( mm/h), median (IQR)		27 (18-34)
	Never	22
Smoking	Previous, one year before	4
	Current (dose every day)	1(12)
Methotrexate treatment three months before SF collection, yes/no		0/27
NSAID treatment three months before SF collection, yes/no		1/27
Adalimumab treatment three months before SF collection, yes/no		0/27
Rituximab treatment three months before SF collection, yes/no		0/27
neutrophils counts in SF (/mL)		4.9 x106 (1.7-9.1 x 106)
Data are expressed as mean（range）unless otherwise stated. Anti-carp were detected by ELISA methods described by Jing Shi previously [1]. CRP: C reactive protein; ESR: erythrocyte sedimentation rate; NSAID: nonsteroidal anti-inflammatory drugs. 1. Shi J, Knevel R, Suwannalai P, van der Linden MP, Janssen GM, van Veelen PA, Levarht NE, van der Helm-van Mil AH, Cerami A, Huizinga TW et al: Autoantib…
