# Supplementary material for: Proteomic analysis of infiltrating neutrophils from rheumatoid arthritis synovial fluid and their contribution to protein carbamylation
Source: Front Immunol. 2025 Apr 9;16:1563426. doi: 10.3389/fimmu.2025.1563426 (PMC12014540; doi:10.3389/fimmu.2025.1563426)
Supplement: Supplementary file 6 [file Table2.xlsx]

## Sheet: up-expressed proteins
Supplementary Table 2：Up-expressed protein of RA patient synovial fluid infitrating neutrophils
Accesssion	Protein Name	Gene Name	log2FC	LOG10 P	FC	p
P01911	HLA class II histocompatibility antigen, DRB1-16 beta chain	HLA-DRB1	5.17198	5.28691	36.0513	5.16521e-06
P01903	HLA class II histocompatibility antigen, DR alpha chain	HLA-DRA	4.95381	3.82425	30.9917	0.000149881
P30740	Leukocyte elastase inhibitor	SERPINB1	4.74814	7.13231	26.874	7.37377e-08
P08962	CD63 antigen	CD63	4.48833	4.58725	22.4452	2.58674e-05
P40925	Malate dehydrogenase, cytoplasmic	MDH1	4.28899	2.15919	19.5486	0.00693126
P07858	Cathepsin B	CTSB	4.08583	5.28368	16.9808	5.20379e-06
Q5Y7A7	HLA class II histocompatibility antigen, DRB1-15 beta chain	HLA-DRB1	4.05712	3.24412	16.6462	0.000570003
Q9Y3Z3	Deoxynucleoside triphosphate triphosphohydrolase SAMHD1	SAMHD1	3.83581	2.88519	14.2789	0.00130259
Q9BV40	Vesicle-associated membrane protein 8	VAMP8	3.76121	3.30227	13.5593	0.000498574
Q01459	Di-N-acetylchitobiase	CTBS	3.66417	2.3907	12.6773	0.00406723
Q12905	Interleukin enhancer-binding factor 2	ILF2	3.64829	2.81394	12.5385	0.00153482
Q15233	Non-POU domain-containing octamer-binding protein	NONO	3.62239	4.77636	12.3154	1.67357e-05
Q5TC84	Opioid growth factor receptor-like protein 1	OGFRL1	3.56483	2.18483	11.8337	0.00653384
P35237	Serpin B6	SERPINB6	3.54779	6.34364	11.6947	4.53268e-07
P02545	Prelamin-A/C	LMNA	3.4569	2.88048	10.9807	0.0013168
Q9GZP4	PITH domain-containing protein 1	PITHD1	3.42384	4.52005	10.732	3.0196e-05
P0DPH8	Tubulin alpha-1A chain	TUBA3D	3.39606	3.4379	10.5272	0.000364842
P53999	Activated RNA polymerase II transcriptional coactivator p15	SUB1	3.36651	2.03699	10.3138	0.00918361
Q9NZT2	Opioid growth factor receptor	OGFR	3.32061	3.73521	9.99087	0.000183988
P35659	Protein DEK	DEK	3.2667	3.96047	9.62444	0.000109529
P62318	Small nuclear ribonucleoprotein Sm D3	SNRPD3	3.26661	2.79303	9.62382	0.00161054
P13807	Glycogen [starch] synthase, muscle	GYS1	3.24527	3.8174	9.48251	0.000152264
P21281	V-type proton ATPase subunit B, brain isoform	ATP6V1B2	3.21718	3.35632	9.29966	0.000440234
Q9Y383	Putative RNA-binding protein Luc7-like 2	LUC7L2	3.20902	4.83753	9.24723	1.4537e-05
P01860	Immunoglobulin heavy constant gamma 3	IGHG3	3.15978	3.7867	8.93691	0.000163416
P13498	Cytochrome b-245 light chain	CYBA	2.995	3.44652	7.97235	0.000357668
Q92804	RNA-binding protein FUS	TAF15	2.9067	2.28571	7.49901	0.00517947
P78329	Docosahexaenoic acid omega-hydroxylase CYP4F3	CYP4F2	2.79138	3.58581	6.9229	0.000259529
P13929	Beta-enolase	ENO3	2.79048	3.0745	6.91861	0.000842362
Q8N6C8	Leukocyte immunoglobulin-like receptor subfamily A member 3	LILRA3	2.78361	2.9805	6.88574	0.00104592
Q9NUV9	GTPase IMAP family member 4	GIMAP4	2.76307	2.85843	6.78841	0.00138537
Q13409	Cytoplasmic dynein 1 intermediate chain 2	DYNC1I2	2.75909	2.31889	6.76971	0.00479858
Q9BS40	Latexin	LXN	2.7481	2.92213	6.71831	0.00119637
P06730	Eukaryotic translation initiation factor 4E	EIF4E	2.72029	3.58177	6.59004	0.000261956
P28838	Cytosol aminopeptidase	LAP3	2.71695	2.88	6.57481	0.00131826
O00560	Syntenin-1	SDCBP	2.7089	2.88585	6.53823	0.00130061
Q8NCW5	NAD(P)H-hydrate epimerase	NAXE	2.66184	2.84831	6.32841	0.00141805
O60869	Endothelial differentiation-related factor 1	EDF1	2.65578	3.03625	6.30188	0.000919929
Q3LXA3	Triokinase/FMN cyclase	TKFC	2.64639	2.63728	6.26099	0.00230525
Q7L266	Isoaspartyl peptidase/L-asparaginase	ASRGL1	2.58621	3.41798	6.0052	0.000381961
O00160	Unconventional myosin-If	MYO1F	2.58486	3.73597	5.99957	0.000183669
P21730	C5a anaphylatoxin chemotactic receptor 1	C5AR1	2.50607	3.4035	5.68071	0.000394909
P29466	Caspase-1	CASP1	2.48355	3.53264	5.59272	0.000293333
Q96B97	SH3 domain-containing kinase-binding protein 1	SH3KBP1	2.4254	3.386	5.37178	0.000411152
P29966	Myristoylated alanine-rich C-kinase substrate	MARCKS	2.38177	4.04739	5.21174	8.9663e-05
Q9UI08	Ena/VASP-like protein	EVL	2.38054	2.34281	5.20732	0.00454137
Q4KMP7	TBC1 domain family member 10B	TBC1D10B	2.37497	2.84916	5.18725	0.00141527
P43487	Ran-specific GTPase-activating protein	RANBP1	2.3698	4.54878	5.1687	2.82633e-05
P80723	Brain acid soluble protein 1	BASP1	2.36857	4.664	5.16429	2.16773e-05
Q8IXM2	Chromatin complexes subunit BAP18	BAP18	2.36527	3.31632	5.15249	0.000482705
Q9H3G5	Probable serine carboxypeptidase CPVL	CPVL	2.34245	2.59835	5.07165	0.00252143
P28065	Proteasome subunit beta type-9	PSMB9	2.33878	2.72971	5.05875	0.00186334
Q16666	Gamma-interferon-inducible protein 16	IFI16	2.32878	3.88523	5.02382	0.000130247
Q30167	HLA class II histocompatibility antigen, DRB1-10 beta chain	HLA-DRB1	2.31039	2.39294	4.96019	0.0040463
Q9Y237	Peptidyl-prolyl cis-trans isomerase NIMA-interacting 4	PIN4	2.27569	2.65261	4.84228	0.0022253
Q16629	Serine/arginine-rich splicing factor 7	SRSF7	2.25459	2.04884	4.77198	0.00893634
P07311	Acylphosphatase-1	ACYP1	2.2337	3.75251	4.70339	0.000176802
O95571	Persulfide dioxygenase ETHE1, mitochondrial	ETHE1	2.21344	2.53456	4.63781	0.00292041
P00915	Carbonic anhydrase 1	CA1	2.19368	4.36292	4.5747	4.33593e-05
O00764	Pyridoxal kinase	PDXK	2.17838	3.76722	4.52646	0.000170917
P17174	Aspartate aminotransferase, cytoplasmic	GOT1	2.17588	2.79304	4.51863	0.00161048
P18510	Interleukin-1 receptor antagonist protein	IL1RN	2.14259	3.187	4.41555	0.000650129
P49773	Histidine triad nucleotide-binding protein 1	HINT1	2.09643	3.97977	4.27649	0.000104769
O43143	Pre-mRNA-splicing factor ATP-dependent RNA helicase DHX15	DHX15	2.08956	3.69923	4.25618	0.000199879
O15553	Pyrin	MEFV	2.08509	2.63643	4.24301	0.00230976
Q15722	Leukotriene B4 receptor 1	LTB4R	2.07785	3.94484	4.22177	0.000113544
O43390	Heterogeneous nuclear ribonucleoprotein R	HNRNPR	2.06448	2.44395	4.18284	0.0035979
Q07666	KH domain-containing, RNA-binding, signal transduction-associated protein 1	KHDRBS1	2.05965	2.58281	4.16886	0.00261331
O75533	Splicing factor 3B subunit 1	SF3B1	2.04646	2.12601	4.13092	0.00748146
Q01432	AMP deaminase 3	AMPD3	2.04604	5.30087	4.12972	5.00187e-06
O43586	Proline-serine-threonine phosphatase-interacting protein 1	PSTPIP1	1.95138	3.74025	3.86745	0.000181864
P50452	Serpin B8	SERPINB8	1.95062	2.98438	3.86541	0.00103662
Q9Y6N5	Sulfide:quinone oxidoreductase, mitochondrial	SQOR	1.94704	2.05031	3.85583	0.00890606
Q9Y3C6	Peptidyl-prolyl cis-trans isomerase-like 1	PPIL1	1.94249	3.54864	3.84367	0.000282725
O43684	Mitotic checkpoint protein BUB3	BUB3	1.93406	3.7277	3.82129	0.000187197
P13647	Keratin, type II cytoskeletal 5	KRT5	1.92278	2.0906	3.79153	0.00811711
P17612	cAMP-dependent protein kinase catalytic subunit alpha	PRKACA	1.91996	3.28147	3.78413	0.000523039
P11310	Medium-chain specific acyl-CoA dehydrogenase, mitochondrial	ACADM	1.89643	3.14409	3.7229	0.000717643
P62805	Histone H4	HIST1H4A	1.88243	5.54757	3.68695	2.83418e-06
Q8NB16	Mixed lineage kinase domain-like protein	MLKL	1.86149	3.66612	3.63383	0.000215715
Q9UPN7	Serine/threonine-protein phosphatase 6 regulatory subunit 1	PPP6R1	1.85461	3.91515	3.61653	0.000121577
P16401	Histone H1.5	HIST1H1B	1.8413	2.19833	3.58334	0.00633387
Q09666	Neuroblast differentiation-associated protein AHNAK	AHNAK	1.83674	3.08974	3.57203	0.00081332
O95352	Ubiquitin-like modifier-activating enzyme ATG7	ATG7	1.83471	3.20036	3.56699	0.000630437
Q06323	Proteasome activator complex subunit 1	PSME1	1.82683	5.64424	3.54756	2.26862e-06
P56537	Eukaryotic translation initiation factor 6	EIF6	1.78564	2.84842	3.4477	0.00141769
Q00796	Sorbitol dehydrogenase	SORD	1.77873	3.96674	3.43124	0.000107959
A6NMY6	Annexin A2	ANXA2P2	1.77081	6.23546	3.41246	5.8149e-07
O75884	Putative hydrolase RBBP9	RBBP9	1.76602	2.05632	3.40115	0.00878367
O14879	Interferon-induced protein with tetratricopeptide repeats 3	IFIT3	1.70153	3.74673	3.25245	0.000179172
P15498	Proto-oncogene vav	VAV1	1.66641	3.42791	3.17425	0.000373332
O00291	Huntingtin-interacting protein 1	HIP1	1.66157	3.08927	3.16361	0.000814189
Q14152	Eukaryotic translation initiation factor 3 subunit A	EIF3A	1.65571	2.79015	3.15078	0.00162126
Q9BSJ8	Extended synaptotagmin-1	ESYT1	1.65294	3.74649	3.14473	0.000179273
O43815	Striatin	STRN	1.60193	2.43777	3.03548	0.0036495
P27361	Mitogen-activated protein kinase 3	MAPK3	1.59798	2.12663	3.02719	0.00747088
Q9BXS5	AP-1 complex subunit mu-1	AP1M1	1.58692	2.69034	3.00408	0.00204015
Q13596	Sorting nexin-1	SNX1	1.58648	2.66934	3.00316	0.0021412
P13987	CD59 glycoprotein	CD59	1.57351	6.29243	2.97629	5.10001e-07
O94804	Serine/threonine-protein kinase 10	STK10	1.57292	2.4733	2.97506	0.00336276
Q9Y6K5	2-5-oligoadenylate synthase 3	OAS3	1.56363	2.4507	2.95598	0.00354239
P09960	Leukotriene A-4 hydrolase	LTA4H	1.55965	4.0889	2.94781	8.14895e-05
P06737	Glycogen phosphorylase, liver form	PYGL	1.54473	5.13412	2.9175	7.3431e-06
Q9UGI8	Testin	TES	1.53569	4.88866	2.89927	1.29223e-05
P62306	Small nuclear ribonucleoprotein F	SNRPF	1.53419	3.33301	2.89625	0.000464503
Q9H2G2	STE20-like serine/threonine-protein kinase	SLK	1.52627	6.059	2.88039	8.72969e-07
Q6NYC8	Phostensin	PPP1R18	1.50142	2.54493	2.83121	0.00285147
P53621	Coatomer subunit alpha	COPA	1.4876	2.66715	2.80422	0.00215202
Q96C86	m7GpppX diphosphatase	DCPS	1.48667	4.12415	2.80242	7.51366e-05
Q15181	Inorganic pyrophosphatase	PPA1	1.47224	3.83222	2.77453	0.000147156
P20160	Azurocidin	AZU1	1.46947	4.43752	2.76921	3.65161e-05
P30044	Peroxiredoxin-5, mitochondrial	PRDX5	1.45123	6.20052	2.73441	6.30201e-07
Q9UM07	Protein-arginine deiminase type-4	PADI4	1.42608	4.01769	2.68715	9.60082e-05
P09914	Interferon-induced protein with tetratricopeptide repeats 1	IFIT1	1.41832	3.3811	2.67274	0.000415814
O43583	Density-regulated protein	DENR	1.41315	2.41329	2.66319	0.00386108
P14866	Heterogeneous nuclear ribonucleoprotein L	HNRNPL	1.38472	3.47735	2.6112	0.000333158
Q13554	Calcium/calmodulin-dependent protein kinase type II subunit gamma	CAMK2B	1.34494	4.30582	2.5402	4.94518e-05
P53618	Coatomer subunit beta	COPB1	1.31523	1.32469	2.48842	0.0473486
P26447	Protein S100-A4	S100A4	1.29875	2.8221	2.46016	0.00150628
Q09028	Histone-binding protein RBBP4	RBBP4	1.29286	1.96714	2.45014	0.0107859
Q92747	Actin-related protein 2/3 complex subunit 1A	ARPC1A	1.29262	1.80071	2.44973	0.0158231
P49720	Proteasome subunit beta type-3	PSMB3	1.28922	2.69307	2.44397	0.00202735
P33241	Lymphocyte-specific protein 1	LSP1	1.28704	4.7923	2.44026	1.61326e-05
O00203	AP-3 complex subunit beta-1	AP3B1	1.28675	1.01959	2.43977	0.0955904
P51148	Ras-related protein Rab-5C	RAB5C	1.28351	4.45839	2.4343	3.48025e-05
Q8N3D4	EH domain-binding protein 1-like protein 1	EHBP1L1	1.28271	2.38869	2.43296	0.00408614
P30566	Adenylosuccinate lyase	ADSL	1.27189	2.64748	2.41479	0.00225177
P35527	Keratin, type I cytoskeletal 9	KRT9	1.27182	3.34937	2.41466	0.000447334
Q9H4A4	Aminopeptidase B	RNPEP	1.27174	4.36026	2.41452	4.36255e-05
P52209	6-phosphogluconate dehydrogenase, decarboxylating	PGD	1.27131	3.94768	2.41381	0.000112802
Q9Y2W1	Thyroid hormone receptor-associated protein 3	THRAP3	1.2518	1.47565	2.38138	0.0334468
P02792	Ferritin light chain	FTL	1.25074	3.02095	2.37963	0.000952901
P29401	Transketolase	TKT	1.24834	5.31032	2.37568	4.8942e-06
P51159	Ras-related protein Rab-27A	RAB27A	1.24354	1.81118	2.36778	0.0154461
P12270	Nucleoprotein TPR	TPR	1.24224	3.64435	2.36566	0.000226803
O75131	Copine-3	CPNE3	1.24104	3.82345	2.3637	0.00015016
Q9ULZ3	Apoptosis-associated speck-like protein containing a CARD	PYCARD	1.24007	4.46605	2.36209	3.41936e-05
Q96QH2	PML-RARA-regulated adapter molecule 1	PRAM1	1.22878	5.20376	2.34369	6.25517e-06
Q9UBR2	Cathepsin Z	CTSZ	1.22861	2.84769	2.34341	0.00142007
P08133	Annexin A6	ANXA6	1.20905	4.04636	2.31185	8.98746e-05
Q9UHD8	Septin-9	SEPTIN9	1.20484	2.7713	2.30511	0.00169316
P00813	Adenosine deaminase	ADA	1.20476	2.44806	2.30499	0.003564
P10153	Non-secretory ribonuclease	RNASE2	1.19043	5.94829	2.2822	1.12646e-06
Q15185	Prostaglandin E synthase 3	PTGES3	1.18555	3.07963	2.2745	0.000832475
P04083	Annexin A1	ANXA1	1.184	3.73851	2.27205	0.000182597
P01009	Alpha-1-antitrypsin	SERPINA1	1.18141	3.47799	2.26798	0.00033267
P04839	Cytochrome b-245 heavy chain	CYBB	1.16118	2.09893	2.2364	0.00796295
Q32MZ4	Leucine-rich repeat flightless-interacting protein 1	LRRFIP1	1.16048	3.09532	2.23532	0.000802941
P43490	Nicotinamide phosphoribosyltransferase	NAMPT	1.155	2.54421	2.22684	0.00285619
P13645	Keratin, type I cytoskeletal 10	KRT10	1.1501	2.94214	2.2193	0.0011425
P39687	Acidic leucine-rich nuclear phosphoprotein 32 family member A	ANP32A	1.14642	2.81438	2.21364	0.00153327
P68871	Hemoglobin subunit beta	HBB	1.14638	4.59298	2.21358	2.55282e-05
O43516	WAS/WASL-interacting protein family member 1	WIPF1	1.13571	3.87547	2.19727	0.000133209
P34059	N-acetylgalactosamine-6-sulfatase	GALNS	1.12956	3.18228	2.18793	0.000657236
P01040	Cystatin-A	CSTA	1.12519	1.10117	2.18131	0.074956
P49023	Paxillin	PXN	1.1221	2.34702	2.17664	0.00449758
Q96CX2	BTB/POZ domain-containing protein KCTD12	KCTD12	1.10332	2.143	2.14849	0.00719449
Q6JBY9	CapZ-interacting protein	RCSD1	1.10096	3.90386	2.14498	0.00012478
P51858	Hepatoma-derived growth factor	HDGF	1.10016	1.49019	2.14378	0.0323454
P04264	Keratin, type II cytoskeletal 1	KRT1	1.09793	3.75385	2.14047	0.00017626
Q99536	Synaptic vesicle membrane protein VAT-1 homolog	VAT1	1.09472	2.37283	2.13572	0.00423813
Q9Y5Z4	Heme-binding protein 2	HEBP2	1.09405	1.79797	2.13473	0.0159233
P59666	Neutrophil defensin 3	DEFA3	1.09055	2.74266	2.12955	0.00180859
P67809	Nuclease-sensitive element-binding protein 1	YBX1	1.07313	1.19217	2.10399	0.0642439
P04080	Cystatin-B	CSTB	1.06307	2.85303	2.08937	0.00140273
P05455	Lupus La protein	SSB	1.05367	4.65072	2.0758	2.23502e-05
O15143	Actin-related protein 2/3 complex subunit 1B	ARPC1B	1.05224	4.65232	2.07374	2.22678e-05
A6NHG4	D-dopachrome decarboxylase	DDTL	1.04904	2.26891	2.06916	0.00538384
Q04837	Single-stranded DNA-binding protein, mitochondrial	SSBP1	1.04802	2.40045	2.06769	0.00397698
P32320	Cytidine deaminase	CDA	1.04435	2.05024	2.06244	0.00890757
P08865	40S ribosomal protein SA	RPSA	1.04138	3.90639	2.05819	0.000124053
P24752	Acetyl-CoA acetyltransferase, mitochondrial	ACAT1	1.04072	1.0593	2.05725	0.0872359
P09382	Galectin-1	LGALS1	1.04062	2.76014	2.05712	0.00173725
P69905	Hemoglobin subunit alpha	HBA1	1.02928	2.38779	2.04101	0.00409457
P15586	N-acetylglucosamine-6-sulfatase	GNS	1.02777	2.48235	2.03887	0.00329347
Q9NWQ8	Phosphoprotein associated with glycosphingolipid-enriched microdomains 1	PAG1	1.02384	2.0626	2.03332	0.00865775
P78380	Oxidized low-density lipoprotein receptor 1	OLR1	1.02372	3.58158	2.03315	0.00026207
P30086	Phosphatidylethanolamine-binding protein 1	PEBP1	1.01873	3.56847	2.02614	0.000270105
P00558	Phosphoglycerate kinase 1	PGK1	1.01811	3.30815	2.02527	0.00049187
P46976	Glycogenin-1	GYG1	1.01608	2.06428	2.02242	0.00862418
P22681	E3 ubiquitin-protein ligase CBL	CBL	1.01496	2.51689	2.02085	0.00304162
Q9UJU6	Drebrin-like protein	DBNL	1.01442	2.55748	2.02009	0.00277027

## Sheet: under-expressed proteins
Supplementary Table 2：under-expressed protein of RA patient synovial fluid infitrating neutrophils
Accesssion	Protein Name	Gene Name	log2FC	LOG10 P	FC	p
P17301	Integrin alpha-2	ITGA2	-5.49049	5.0843	0.0222432	8.23568e-06
Q14766	Latent-transforming growth factor beta-binding protein 1	LTBP1	-4.92876	5.53451	0.0328319	2.92072e-06
P24844	Myosin regulatory light polypeptide 9	MYL9	-4.78635	4.91869	0.0362381	1.20588e-05
P09486	SPARC	SPARC	-4.76597	3.64364	0.0367537	0.000227177
P09104	Gamma-enolase	ENO2	-4.72411	3.16585	0.0378355	0.000682581
Q7Z406	Myosin-14	MYH14	-4.67619	3.24398	0.0391134	0.000570189
P48507	Glutamate--cysteine ligase regulatory subunit	GCLM	-4.66154	3.8817	0.0395127	0.00013131
Q9HBI1	Beta-parvin	PARVB	-4.61452	2.5192	0.0408216	0.00302555
P09493	Tropomyosin alpha-1 chain	TPM1	-4.61294	6.56744	0.0408663	2.70744e-07
P10124	Serglycin	SRGN	-4.43751	2.02769	0.0461504	0.0328896
P41439	Folate receptor gamma	FOLR3	-4.288	5.51482	0.0511899	3.05622e-06
Q14103	Heterogeneous nuclear ribonucleoprotein D0	HNRNPD	-4.00792	2.69582	0.0621577	0.157271
P08590	Myosin light chain 1/3, skeletal muscle isoform	MYL3	-3.90673	3.25846	0.0666743	0.000551491
O95866	Megakaryocyte and platelet inhibitory receptor G6b	MPIG6B	-3.88498	3.98044	0.0676866	0.000104608
P10909	Clusterin	CLU	-3.88299	2.5748	0.0677803	0.00266197
P12838	Neutrophil defensin 4	DEFA4	-3.6629	2.08731	0.078951	0.00817878
Q9GZV4	Eukaryotic translation initiation factor 5A-2	EIF5A2	-3.47083	3.86071	0.0901935	0.000137812
Q13201	Multimerin-1	MMRN1	-3.46852	4.56512	0.0903381	2.72195e-05
Q9Y4G6	Talin-2	TLN2	-3.41976	2.12432	0.0934438	0.00751064
P16949	Stathmin	STMN1	-3.39113	4.6068	0.0953163	2.47288e-05
Q93084	Sarcoplasmic/endoplasmic reticulum calcium ATPase 3	ATP2A3	-3.3864	5.00338	0.0956296	9.92252e-06
O00194	Ras-related protein Rab-27B	RAB27B	-3.30467	5.34051	0.101204	4.56554e-06
Q15404	Ras suppressor protein 1	RSU1	-3.15278	2.85169	0.112439	0.00140706
Q9Y6C2	EMILIN-1	EMILIN1	-3.14563	2.74919	0.112998	0.0017816
Q15555	Microtubule-associated protein RP/EB family member 2	MAPRE2	-3.0134	2.6174	0.123844	0.00241325
P18859	ATP synthase-coupling factor 6, mitochondrial	ATP5PF	-2.99196	3.20622	0.125699	0.000621978
Q9Y251	Heparanase	HPSE	-2.96393	4.92644	0.128165	1.18457e-05
P18054	Arachidonate 12-lipoxygenase, 12S-type	ALOX12	-2.92954	2.27724	0.131257	0.00528153
P30405	Peptidyl-prolyl cis-trans isomerase F, mitochondrial	PPIF	-2.9052	3.48063	0.133489	0.000330651
Q9P126	C-type lectin domain family 1 member B	CLEC1B	-2.86138	4.23872	0.137606	5.77142e-05
P02647	Apolipoprotein A-I	APOA1	-2.85909	3.55316	0.137825	0.000279797
O95810	Caveolae-associated protein 2	CAVIN2	-2.84642	3.29489	0.13904	0.000507114
P61769	Beta-2-microglobulin	B2M	-2.82663	2.58419	0.140961	0.00260504
Q9P2E9	Ribosome-binding protein 1	RRBP1	-2.8042	2.29413	0.14317	0.0050801
O94919	Endonuclease domain-containing 1 protein	ENDOD1	-2.79664	3.45799	0.143922	0.000348346
Q8TDB8	Solute carrier family 2, facilitated glucose transporter member 3	SLC2A14 P	-2.77365	2.4834	0.146234	0.00328548
Q9NR12	PDZ and LIM domain protein 7	PDLIM7	-2.77088	2.57396	0.146515	0.00266708
Q13561	Dynactin subunit 2	DCTN2	-2.67007	3.00978	0.157119	0.000977722
P05556	Integrin beta-1	ITGB1	-2.66201	2.51987	0.157999	0.00302088
P09496	Clathrin light chain A	CLTA	-2.51373	3.94608	0.175103	0.00011322
Q13642	Four and a half LIM domains protein 1	FHL1	-2.48862	5.66485	0.178177	2.16348e-06
Q15746	Myosin light chain kinase, smooth muscle	MYLK	-2.4585	2.44761	0.181936	0.00356775
P35813	Protein phosphatase 1A	PPM1A	-2.34041	3.03507	0.197454	0.000922424
P37235	Hippocalcin-like protein 1	HPCAL1	-2.33948	3.557	0.197582	0.000277334
Q05682	Caldesmon	CALD1	-2.33437	3.61924	0.198282	0.000240302
Q0ZGT2	Nexilin	NEXN	-2.29206	2.63665	0.204183	0.00230861
Q92688	Acidic leucine-rich nuclear phosphoprotein 32 family member B	ANP32B	-2.27917	3.17278	0.206016	0.000671766
Q9UBC2	Epidermal growth factor receptor substrate 15-like 1	EPS15L1	-2.26741	3.57949	0.207703	0.000263337
O00429	Dynamin-1-like protein	DNM1L	-2.24734	2.55983	0.210611	0.00275533
P05067	Amyloid-beta precursor protein	APP	-2.2294	2.68162	0.213247	0.00208151
P62310	U6 snRNA-associated Sm-like protein LSm3	LSM3	-2.17831	2.27906	0.220934	0.00525942
P0DOX6	Immunoglobulin heavy constant mu	IGHM	-2.11559	2.06774	0.230752	0.00855583
P43304	Glycerol-3-phosphate dehydrogenase, mitochondrial	GPD2	-2.10512	3.53249	0.232432	0.000293433
P01033	Metalloproteinase inhibitor 1	TIMP1	-2.08963	4.07722	0.234942	8.37109e-05
P55008	Allograft inflammatory factor 1	AIF1	-2.08934	2.65252	0.234988	0.00222577
P54578	Ubiquitin carboxyl-terminal hydrolase 14	USP14	-2.08377	3.66383	0.235898	0.000216855
Q7LDG7	RAS guanyl-releasing protein 2	RASGRP2	-2.0502	2.65677	0.24145	0.0022041
Q13418	Integrin-linked protein kinase	ILK	-2.01522	3.83017	0.247377	0.000147852
O00139	Kinesin-like protein KIF2A	KIF2A	-1.99583	4.91662	0.250724	1.21165e-05
P48426	Phosphatidylinositol 5-phosphate 4-kinase type-2 alpha	PIP4K2A	-1.94563	4.42595	0.259601	3.7502e-05
Q15762	CD226 antigen	CD226	-1.94168	4.74633	0.260313	1.79335e-05
O43639	Cytoplasmic protein NCK2	NCK2	-1.91512	3.18458	0.26515	0.000653756
Q96C24	Synaptotagmin-like protein 4	SYTL4	-1.90409	3.91062	0.267184	0.000122851
P20674	Cytochrome c oxidase subunit 5A, mitochondrial	COX5A	-1.84955	4.998	0.27748	1.00461e-05
Q9NZN3	EH domain-containing protein 3	EHD3	-1.82689	3.15475	0.281871	0.000700252
Q9Y624	Junctional adhesion molecule A	F11R	-1.74175	3.69182	0.299006	0.000203321
O75116	Rho-associated protein kinase 2	ROCK2	-1.68724	5.64189	0.31052	2.28089e-06
P46939	Utrophin	UTRN	-1.68362	3.46702	0.311301	0.000341176
Q13011	Delta(3,5)-Delta(2,4)-dienoyl-CoA isomerase, mitochondrial	ECH1	-1.66686	4.23569	0.314938	5.81181e-05
P67936	Tropomyosin alpha-4 chain	TPM4	-1.66683	5.34434	0.314945	4.52544e-06
P00747	Plasminogen	PLG	-1.63922	3.56469	0.32103	0.000272462
P05141	ADP/ATP translocase 2	SLC25A5	-1.61878	2.82846	0.32561	0.00148436
Q3ZCW2	Galectin-related protein	LGALSL	-1.6121	3.16688	0.327122	0.000680951
P23219	Prostaglandin G/H synthase 1	PTGS1	-1.60822	2.7581	0.328003	0.00174542
O00161	Synaptosomal-associated protein 23	SNAP23	-1.60779	3.23062	0.328101	0.00058801
P04792	Heat shock protein beta-1	HSPB1	-1.5981	5.06287	0.330311	8.65232e-06
O43665	Regulator of G-protein signaling 10	RGS10	-1.57821	4.15535	0.334898	6.99282e-05
P39656	Dolichyl-diphosphooligosaccharide--protein glycosyltransferase 48 kDa subunit	DDOST	-1.5082	4.98063	0.35155	1.04562e-05
Q13231	Chitotriosidase-1	CHIT1	-1.48638	2.40745	0.356907	0.00391336
P00492	Hypoxanthine-guanine phosphoribosyltransferase	HPRT1	-1.45277	3.01468	0.365319	0.000966771
P12931	Proto-oncogene tyrosine-protein kinase Src	SRC	-1.44488	3.29351	0.367322	0.000508728
Q00013	55 kDa erythrocyte membrane protein	MPP1	-1.42794	3.53197	0.371661	0.000293783
Q14BN4	Sarcolemmal membrane-associated protein	SLMAP	-1.40693	3.27502	0.377114	0.000530861
Q6UWL2	Sushi domain-containing protein 1	SUSD1	-1.40089	3.74746	0.378695	0.000178871
Q99426	Tubulin-folding cofactor B	TBCB	-1.36482	3.34585	0.388282	0.000450971
P07225	Vitamin K-dependent protein S	PROS1	-1.35024	2.69582	0.392226	0.00201457
Q9Y3B3	Transmembrane emp24 domain-containing protein 7	TMED7	-1.34529	2.84831	0.393576	0.00141803
P14543	Nidogen-1	NID1	-1.33318	3.35947	0.396892	0.000437049
Q9UKK9	ADP-sugar pyrophosphatase	NUDT5	-1.31932	3.43952	0.400724	0.000363479
P80303	Nucleobindin-2	NUCB2	-1.28622	2.72755	0.410024	0.00187262
P24557	Thromboxane-A synthase	TBXAS1	-1.22908	2.26389	0.42659	0.00544637
Q9UJC5	SH3 domain-binding glutamic acid-rich-like protein 2	SH3BGRL2	-1.22288	3.33018	0.428426	0.000467538
Q9Y490	Talin-1	TLN1	-1.20594	5.17809	0.433488	6.63605e-06
P01137	Transforming growth factor beta-1 proprotein	TGFB1	-1.18052	3.20154	0.441193	0.000628718
Q9NTJ5	Phosphatidylinositide phosphatase SAC1	SACM1L	-1.16656	3.99426	0.445481	0.000101331
Q9Y613	FH1/FH2 domain-containing protein 1	FHOD1	-1.12398	2.83739	0.458826	0.00145416
P41226	Ubiquitin-like modifier-activating enzyme 7	UBA7	-1.09134	4.13612	0.469326	7.30935e-05
Q96AP7	Endothelial cell-selective adhesion molecule	ESAM	-1.08398	2.92719	0.471727	0.00118252
P49327	Fatty acid synthase	FASN	-1.03873	4.62287	0.486757	2.38301e-05
Q9NQ75	Cas scaffolding protein family member 4	CASS4	-1.01196	3.083	0.495871	0.000826032
Q16762	Thiosulfate sulfurtransferase	TST	-1.00041	3.15984	0.499857	0.000692084
