# Supplementary material for: Proteomic analysis of infiltrating neutrophils from rheumatoid arthritis synovial fluid and their contribution to protein carbamylation
Source: Front Immunol. 2025 Apr 9;16:1563426. doi: 10.3389/fimmu.2025.1563426 (PMC12014540; doi:10.3389/fimmu.2025.1563426)
Supplement: Supplementary file 7 [file Table3.xlsx]

## Sheet: BP of up-expressed proteins
Supplementary Table 3：Biological functions of up-expressed protein of RA patient synovial fluid infitrating neutrophils
Category	Term		Count	%	PValue	Genes	List Total	Pop Hits	Pop Total	Fold Enrichment	Bonferroni	Benjamini	FDR
GOTERM_BP_DIRECT	GO:0051607	defense response to virus	15	7.57576	3.79773e-16	O43143, P09914, Q9BV40, P29466, Q16666, P20160, Q9Y6K5, P59666, P10153, O95352, O14879, Q8NB16, Q9ULZ3, Q9Y3Z3	193	238	19734	6.44425	4.21548e-15	4.21548e-14	4.1699e-14
GOTERM_BP_DIRECT	GO:0042119	neutrophil activation	3	1.51515	3.37393e-12	Q8TCU6, Q05655, P04083	193	17	19734	7.31765	3.74506e-12	1.87253e-10	1.85229e-10
GOTERM_BP_DIRECT	GO:0032731	positive regulation of interleukin-1 beta production	6	3.0303	8.18998e-11	P29466, Q16666, P20160, O15553, Q9ULZ3	193	65	19734	9.43834	9.09087e-10	3.03029e-09	2.99753e-09
GOTERM_BP_DIRECT	GO:0042744	hydrogen peroxide catabolic process	4	2.0202	4.51192e-08	P68871, P30044, P69905	193	29	19734	14.1033	5.00826e-06	1.25206e-05	1.23852e-05
GOTERM_BP_DIRECT	GO:0006397	mRNA processing	11	5.55556	3.50417e-05	O43143, P17612, Q16629, Q96C86, P67809, Q07666, P14866, Q15233, Q9Y2W1, O43390	193	241	19734	4.66695	3.88962e-05	0.000777925	0.000769515
GOTERM_BP_DIRECT	GO:0045653	negative regulation of megakaryocyte differentiation	14	7.07071	0.000122311	P62805	193	20	19734	71.5741	0.0525133	0.0206457	0.0204225
GOTERM_BP_DIRECT	GO:0032200	telomere organization	14	7.07071	0.000130198	P62805	193	27	19734	53.0178	0.13457	0.0361988	0.0358075
GOTERM_BP_DIRECT	GO:0006334	nucleosome assembly	17	8.58586	0.000260892	Q9UM07, P62805, Q09028, P16401	193	161	19734	10.7964	0.251458	0.0499959	0.0496558
GOTERM_BP_DIRECT	GO:0006325	chromatin organization	18	9.09091	0.00055758	P35659, Q9UM07, P62805, Q8IXM2, P16401	193	214	19734	8.60036	0.376814	0.0525345	0.0519665
GOTERM_BP_DIRECT	GO:0006954	inflammatory response	14	7.07071	0.000806735	Q15722, Q16666, O43586, P20160, P04839, P30044, Q9BS40, O00203, P13498, P04083, O15553, Q9ULZ3, P78380, P21730	193	422	19734	3.39214	0.461564	0.0618914	0.0612223
GOTERM_BP_DIRECT	GO:0002221	pattern recognition receptor signaling pathway	4	2.0202	0.000914898	P29466, O15553, Q9ULZ3	193	17	19734	24.0585	0.591734	0.0788718	0.0780191
GOTERM_BP_DIRECT	GO:0008380	RNA splicing	9	4.54545	0.000923724	O43143, Q92804, Q16629, P67809, O75533, P62306, P62318, Q15233, Q9Y2W1	193	201	19734	4.5783	0.63796	0.0788718	0.0780191
GOTERM_BP_DIRECT	GO:0003091	renal water homeostasis	4	2.0202	0.00105977	P17612, P78329	193	20	19734	20.4497	0.641493	0.0788718	0.0780191
GOTERM_BP_DIRECT	GO:0030185	nitric oxide transport	3	1.51515	0.00121836	P68871, P69905	193	5	19734	61.3492	0.691789	0.0840247	0.0831163
GOTERM_BP_DIRECT	GO:0061136	regulation of proteasomal protein catabolic process	4	2.0202	0.00223292	P17612, Q9GZP4, Q06323	193	21	19734	19.4759	0.741589	0.0901586	0.0891839
GOTERM_BP_DIRECT	GO:0005978	glycogen biosynthetic process	4	2.0202	0.00225683	P13807, Q15185, P46976, P11310	193	22	19734	18.5907	0.916366	0.147358	0.145764
GOTERM_BP_DIRECT	GO:0018149	peptide cross-linking	4	2.0202	0.0039908	P01040, P04083, P13645, P04264	193	27	19734	15.148	0.918562	0.147358	0.145764
GOTERM_BP_DIRECT	GO:0007596	blood coagulation	6	3.0303	0.00402554	P01009, P13987, P51159, P78329, O00203	193	94	19734	6.52651	0.952954	0.169579	0.167746
GOTERM_BP_DIRECT	GO:0070269	pyroptotic inflammatory response	4	2.0202	0.00402554	P29466, O15553, Q9ULZ3	193	33	19734	12.3938	0.988188	0.212779	0.210478
GOTERM_BP_DIRECT	GO:0046456	icosanoid biosynthetic process	3	1.51515	0.00444362	P29466, Q9ULZ3	193	10	19734	30.6746	0.988637	0.212779	0.210478
GOTERM_BP_DIRECT	GO:0007231	osmosensory signaling pathway	3	1.51515	0.00479569	P29466, Q9ULZ3	193	10	19734	30.6746	0.988637	0.212779	0.210478
GOTERM_BP_DIRECT	GO:0050729	positive regulation of inflammatory response	6	3.0303	0.00488872	P29466, A6NHG4, P09382, O15553, Q9ULZ3	193	110	19734	5.5772	0.99287	0.224201	0.221777
GOTERM_BP_DIRECT	GO:0032760	positive regulation of tumor necrosis factor production	6	3.0303	0.0067701	A6NHG4, P20160, P04839, Q9Y6K5, Q9ULZ3, P13498	193	112	19734	5.47761	0.995185	0.226103	0.223659
GOTERM_BP_DIRECT	GO:0075522	IRES-dependent viral translational initiation	3	1.51515	0.00684502	O43583, Q14152, P05455	193	11	19734	27.886	0.99566	0.226103	0.223659
GOTERM_BP_DIRECT	GO:0042981	regulation of apoptotic process	8	4.0404	0.00787743	Q9H2G2, O00291, P39687, P29466, P07858, P09382, Q9ULZ3	193	226	19734	3.61942	0.999469	0.29223	0.28907
GOTERM_BP_DIRECT	GO:0070254	mucus secretion	3	1.51515	0.00793503	Q9BV40, P00813, P13498	193	13	19734	23.5959	0.999511	0.29223	0.28907
GOTERM_BP_DIRECT	GO:0042594	response to starvation	4	2.0202	0.00842071	P30566, P22681, P24752, P11310	193	42	19734	9.73797	0.999846	0.314567	0.311166
GOTERM_BP_DIRECT	GO:0015670	carbon dioxide transport	3	1.51515	0.00953245	P68871, P69905	193	14	19734	21.9104	0.999856	0.314567	0.311166
GOTERM_BP_DIRECT	GO:0008544	epidermis development	5	2.52525	0.0103312	P35527, P67809, P01911, P13647, P13645	193	82	19734	6.23468	0.999916	0.32231	0.318825
GOTERM_BP_DIRECT	GO:0051603	proteolysis involved in protein catabolic process	4	2.0202	0.0127098	P07858, Q9UBR2, P28065, P49720	193	45	19734	9.08877	0.999976	0.3527	0.348888
GOTERM_BP_DIRECT	GO:0015671	oxygen transport	3	1.51515	0.0134093	P68871, P69905	193	16	19734	19.1716	0.99999	0.369922	0.365923
GOTERM_BP_DIRECT	GO:0006094	gluconeogenesis	4	2.0202	0.0141309	P13929, P00558, P17174, P40925	193	50	19734	8.1799	0.999999	0.440873	0.436106
GOTERM_BP_DIRECT	GO:0010951	negative regulation of endopeptidase activity	4	2.0202	0.0164235	P50452, P01009, P35237, P30740	193	51	19734	8.01951	1	0.45104	0.446164
GOTERM_BP_DIRECT	GO:0000398	mRNA splicing, via spliceosome	7	3.53535	0.0172314	Q9Y3C6, O43143, Q16629, O75533, P62306, P62318, O43390	193	202	19734	3.54327	1	0.461332	0.456345
GOTERM_BP_DIRECT	GO:0050766	positive regulation of phagocytosis	4	2.0202	0.0175137	P20160, Q9ULZ3, P51159, P13498	193	55	19734	7.43627	1	0.511779	0.506247
GOTERM_BP_DIRECT	GO:0140374	antiviral innate immune response	4	2.0202	0.0182308	O43143, P09914, O14879, P08865	193	56	19734	7.30348	1	0.511779	0.506247
GOTERM_BP_DIRECT	GO:0046827	positive regulation of protein export from nucleus	3	1.51515	0.0193646	P17612, P12270	193	21	19734	14.607	1	0.511779	0.506247
GOTERM_BP_DIRECT	GO:0007165	signal transduction	21	10.6061	0.0193646	P53621, Q13554, P29466, P35659, P22681, P43490, P49773, O43586, P49023, P51858, P18510, P17612, P33241, P04083, P01911, Q9NWQ8, Q15185, Q9ULZ3, P43487, P21730	193	1240	19734	1.73163	1	0.511779	0.506247
GOTERM_BP_DIRECT	GO:0002491	antigen processing and presentation of endogenous peptide antigen via MHC class II	2	1.0101	0.0193646	P01903, P01911	193	2	19734	102.249	1	0.511779	0.506247
GOTERM_BP_DIRECT	GO:0046061	dATP catabolic process	2	1.0101	0.0193646	P00813, Q9Y3Z3	193	2	19734	102.249	1	0.511779	0.506247
GOTERM_BP_DIRECT	GO:0032304	negative regulation of icosanoid secretion	2	1.0101	0.0200218	P78329	193	2	19734	102.249	1	0.511779	0.506247
GOTERM_BP_DIRECT	GO:0002188	translation reinitiation	2	1.0101	0.0239861	O43583, Q14152	193	2	19734	102.249	1	0.511779	0.506247
GOTERM_BP_DIRECT	GO:0006508	proteolysis	12	6.06061	0.0243934	P29466, P07858, P49773, Q9UBR2, P20160, P09960, P28838, Q9H4A4, Q9H3G5, Q7L266, P78380	193	554	19734	2.21477	1	0.516843	0.511255
GOTERM_BP_DIRECT	GO:0043123	positive regulation of canonical NF-kappaB signal transduction	7	3.53535	0.0272313	O43143, P29466, P09382, P01911, Q9ULZ3, P26447	193	227	19734	3.15304	1	0.601703	0.595198
GOTERM_BP_DIRECT	GO:1903241	U2-type prespliceosome assembly	3	1.51515	0.0281817	O75533, P62306, P62318	193	25	19734	12.2698	1	0.601703	0.595198
GOTERM_BP_DIRECT	GO:0006897	endocytosis	6	3.0303	0.0289066	O00291, O00160, O43586, Q96B97, P51148, Q9UJU6	193	173	19734	3.5462	1	0.641726	0.634789
GOTERM_BP_DIRECT	GO:0072332	intrinsic apoptotic signaling pathway by p53 class mediator	3	1.51515	0.0289066	Q16666, P49773, Q9ULZ3	193	27	19734	11.361	1	0.641726	0.634789
GOTERM_BP_DIRECT	GO:0140970	AIM2 inflammasome complex assembly	2	1.0101	0.0289066	P29466	193	3	19734	68.1658	1	0.641726	0.634789
GOTERM_BP_DIRECT	GO:0002469	up-expressed protein	2	1.0101	0.0355247	P01903, P01911	193	3	19734	68.1658	1	0.641726	0.634789
GOTERM_BP_DIRECT	GO:0042377	vitamin K catabolic process	2	1.0101	0.036748	P78329	193	3	19734	68.1658	1	0.641726	0.634789
GOTERM_BP_DIRECT	GO:0098869	cellular oxidant detoxification	4	2.0202	0.0373362	P68871, P30044, P69905	193	74	19734	5.52696	1	0.734058	0.726122
GOTERM_BP_DIRECT	GO:0045109	intermediate filament organization	4	2.0202	0.0383562	P35527, P13647, P13645, P04264	193	75	19734	5.45326	1	0.734058	0.726122
GOTERM_BP_DIRECT	GO:0045087	innate immune response	11	5.55556	0.0383562	Q9UM07, Q16666, O43586, P04083, P04839, O15553, Q9Y6K5, Q9ULZ3, Q9Y3Z3, Q15233, P13498	193	536	19734	2.09839	1	0.734058	0.726122
GOTERM_BP_DIRECT	GO:0036101	leukotriene B4 catabolic process	2	1.0101	0.0383562	P78329	193	4	19734	51.1244	1	0.734058	0.726122
GOTERM_BP_DIRECT	GO:2000516	positive regulation of CD4-positive, alpha-beta T cell activation	2	1.0101	0.0383562	P01903, P01911	193	4	19734	51.1244	1	0.734058	0.726122
GOTERM_BP_DIRECT	GO:0045622	regulation of T-helper cell differentiation	2	1.0101	0.0383562	P01903, P01911	193	4	19734	51.1244	1	0.734058	0.726122
GOTERM_BP_DIRECT	GO:0070849	response to epidermal growth factor	2	1.0101	0.0430999	P12270, P27361	193	4	19734	51.1244	1	0.734058	0.726122
GOTERM_BP_DIRECT	GO:0032305	positive regulation of icosanoid secretion	2	1.0101	0.0477143	P78329	193	4	19734	51.1244	1	0.734058	0.726122
GOTERM_BP_DIRECT	GO:0002218	activation of innate immune response	3	1.51515	0.0477143	Q16666, Q9ULZ3, Q15233	193	34	19734	9.02194	1	0.790491	0.781945
GOTERM_BP_DIRECT	GO:0042361	menaquinone catabolic process	2	1.0101	0.0477143	P78329	193	5	19734	40.8995	1	0.790491	0.781945
GOTERM_BP_DIRECT	GO:0140447	cytokine precursor processing	2	1.0101	0.0477143	P29466	193	5	19734	40.8995	1	0.790491	0.781945
GOTERM_BP_DIRECT	GO:0044209	AMP salvage	2	1.0101	0.0477143	P30566, P00813	193	5	19734	40.8995	1	0.790491	0.781945
GOTERM_BP_DIRECT	GO:1990044	protein localization to lipid droplet	2	1.0101	0.0477143	P17612	193	5	19734	40.8995	1	0.790491	0.781945
GOTERM_BP_DIRECT	GO:1904539	negative regulation of glycolytic process through fructose-6-phosphate	2	1.0101	0.0477143	P17612	193	5	19734	40.8995	1	0.790491	0.781945
GOTERM_BP_DIRECT	GO:0140448	signaling receptor ligand precursor processing	2	1.0101	0.0477143	P29466	193	5	19734	40.8995	1	0.790491	0.781945
GOTERM_BP_DIRECT	GO:0003095	pressure natriuresis	2	1.0101	0.050213	P78329	193	5	19734	40.8995	1	0.790491	0.781945
GOTERM_BP_DIRECT	GO:0032831	positive regulation of CD4-positive, CD25-positive, alpha-beta regulatory T cell differentiation	2	1.0101	0.050213	P01903, P01911	193	5	19734	40.8995	1	0.790491	0.781945
GOTERM_BP_DIRECT	GO:0042542	response to hydrogen peroxide	3	1.51515	0.0526718	P68871, P69905	193	37	19734	8.29044	1	0.807774	0.799042
GOTERM_BP_DIRECT	GO:0048255	mRNA stabilization	3	1.51515	0.0526718	Q92804, P67809, Q9Y2W1	193	37	19734	8.29044	1	0.807774	0.799042
GOTERM_BP_DIRECT	GO:0050870	positive regulation of T cell activation	3	1.51515	0.0569818	P01903, P01911, Q9ULZ3	193	38	19734	8.07227	1	0.82346	0.814558
GOTERM_BP_DIRECT	GO:0050850	positive regulation of calcium-mediated signaling	3	1.51515	0.0569818	P17612, P00813, P49773	193	38	19734	8.07227	1	0.82346	0.814558
GOTERM_BP_DIRECT	GO:0042360	vitamin E metabolic process	2	1.0101	0.0569818	P78329	193	6	19734	34.0829	1	0.843331	0.834214
GOTERM_BP_DIRECT	GO:0042376	phylloquinone catabolic process	2	1.0101	0.0569818	P78329	193	6	19734	34.0829	1	0.843331	0.834214
GOTERM_BP_DIRECT	GO:0006196	AMP catabolic process	2	1.0101	0.0655764	P00813, Q01432	193	6	19734	34.0829	1	0.843331	0.834214
GOTERM_BP_DIRECT	GO:0010430	fatty acid omega-oxidation	2	1.0101	0.0662189	P78329	193	6	19734	34.0829	1	0.843331	0.834214
GOTERM_BP_DIRECT	GO:0032691	negative regulation of interleukin-1 beta production	3	1.51515	0.0682724	P29466, O15553, P30740	193	43	19734	7.13363	1	0.954583	0.944264
GOTERM_BP_DIRECT	GO:0007015	actin filament organization	5	2.52525	0.0705886	O00291, O00160, Q9UI08, Q96B97, P29966	193	156	19734	3.2772	1	0.954583	0.944264
GOTERM_BP_DIRECT	GO:0043280	positive regulation of cysteine-type endopeptidase activity involved in apoptotic process	3	1.51515	0.0710045	P29466, Q9ULZ3	193	44	19734	6.9715	1	0.971231	0.960731
GOTERM_BP_DIRECT	GO:0030855	epithelial cell differentiation	4	2.0202	0.0737717	P35527, P07858, P00558, P13645	193	98	19734	4.17342	1	0.971231	0.960731
GOTERM_BP_DIRECT	GO:0019882	antigen processing and presentation	3	1.51515	0.0752485	P01903, P01911, P51159	193	45	19734	6.81658	1	0.971231	0.960731
GOTERM_BP_DIRECT	GO:0045071	negative regulation of viral genome replication	3	1.51515	0.0752485	P09914, Q16666, Q9Y6K5	193	46	19734	6.66839	1	0.971231	0.960731
GOTERM_BP_DIRECT	GO:0010466	negative regulation of peptidase activity	2	1.0101	0.0752485	P01040, P04080	193	8	19734	25.5622	1	0.971231	0.960731
GOTERM_BP_DIRECT	GO:0046632	alpha-beta T cell differentiation	2	1.0101	0.0752485	P00813, P04083	193	8	19734	25.5622	1	0.971231	0.960731
GOTERM_BP_DIRECT	GO:0036261	7-methylguanosine cap hypermethylation	2	1.0101	0.0752485	P62306, P62318	193	8	19734	25.5622	1	0.971231	0.960731
GOTERM_BP_DIRECT	GO:1903608	protein localization to cytoplasmic stress granule	2	1.0101	0.0794078	P67809, P05455	193	8	19734	25.5622	1	0.971231	0.960731
GOTERM_BP_DIRECT	GO:2001056	positive regulation of cysteine-type endopeptidase activity	2	1.0101	0.0842495	O15553, Q9ULZ3	193	8	19734	25.5622	1	0.971231	0.960731
GOTERM_BP_DIRECT	GO:0006913	nucleocytoplasmic transport	3	1.51515	0.0842495	P39687, P12270, P43487	193	48	19734	6.39054	1	1	0.990081
GOTERM_BP_DIRECT	GO:0006107	oxaloacetate metabolic process	2	1.0101	0.0842495	P17174, P40925	193	9	19734	22.7219	1	1	0.990081
GOTERM_BP_DIRECT	GO:0032741	positive regulation of interleukin-18 production	2	1.0101	0.0842495	P29466	193	9	19734	22.7219	1	1	0.990081
GOTERM_BP_DIRECT	GO:0070613	regulation of protein processing	2	1.0101	0.0842495	P17612	193	9	19734	22.7219	1	1	0.990081
GOTERM_BP_DIRECT	GO:0006690	icosanoid metabolic process	2	1.0101	0.0931632	P78329	193	9	19734	22.7219	1	1	0.990081
GOTERM_BP_DIRECT	GO:0043382	positive regulation of memory T cell differentiation	2	1.0101	0.0931632	P01903, P01911	193	9	19734	22.7219	1	1	0.990081
GOTERM_BP_DIRECT	GO:0035646	endosome to melanosome transport	2	1.0101	0.0931632	Q9BXS5, P08962	193	10	19734	20.4497	1	1	0.990081
GOTERM_BP_DIRECT	GO:0034380	high-density lipoprotein particle assembly	2	1.0101	0.0931632	P17612	193	10	19734	20.4497	1	1	0.990081
GOTERM_BP_DIRECT	GO:1904262	negative regulation of TORC1 signaling	3	1.51515	0.0940493	P17612, P27361	193	53	19734	5.78766	1	1	0.990081
GOTERM_BP_DIRECT	GO:0034614	cellular response to reactive oxygen species	3	1.51515	0.0940493	P49023, P27361, P30044	193	53	19734	5.78766	1	1	0.990081
GOTERM_BP_DIRECT	GO:0007166	cell surface receptor signaling pathway	7	3.53535	0.0941979	P15498, Q8NB16, P22681, Q9UI08, P04083, P13987, P32320	193	321	19734	2.22972	1	1	0.990081

## Sheet: BP of under-expressed proteins
Supplementary Table 3：Biological functions of under-expressed protein of RA patient synovial fluid infitrating neutrophils
Category	Term		Count	%	PValue	Genes	List Total	Pop Hits	Pop Total	Fold Enrichment	Bonferroni	Benjamini	FDR
GOTERM_BP_DIRECT	GO:0035855	megakaryocyte development	6	5	2.65023e-16	P07359, P14770, P40197, O95866, P13224, P48426	116	23	19734	44.3793	2.77778e-13	3.31543e-13	3.22003e-13
GOTERM_BP_DIRECT	GO:0007229	integrin-mediated signaling pathway	9	7.5	1.50828e-10	P05556, P17301, P08514, P05106, O95866, P02647, P12931, Q13418, Q9Y490	116	110	19734	13.919	1.88685e-07	9.43428e-08	9.16279e-08
GOTERM_BP_DIRECT	GO:0002687	positive regulation of leukocyte migration	3	2.5	3.84133e-10	P17301, P08514, P16109	116	16	19734	31.8976	4.8055e-07	1.60183e-07	1.55574e-07
GOTERM_BP_DIRECT	GO:0007155	cell adhesion	20	16.6667	3.08317e-09	P05556, P07359, Q9Y624, Q13201, P05106, Q9NQ75, P16109, P12931, P13224, Q9Y6C2, P17301, P14770, P16671, P40197, Q9Y4G6, P41439, P04275, P05067, Q15762, P07996	116	517	19734	6.58107	3.85704e-06	7.71409e-07	7.4921e-07
GOTERM_BP_DIRECT	GO:0007160	cell-matrix adhesion	11	9.16667	8.90207e-08	P02671, P05556, P17301, Q9Y6C2, P08514, P05106, Q9Y251, P02679, Q13418, P02675, P14543	116	110	19734	17.0121	0.000111359	1.59093e-05	1.54515e-05
GOTERM_BP_DIRECT	GO:0032760	positive regulation of tumor necrosis factor production	7	5.83333	5.28396e-08	P16671, P01137, P02776, P04792, P05067, P07996, P10909	116	112	19734	10.6325	0.000139666	2.47907e-05	2.37896e-05
GOTERM_BP_DIRECT	GO:0030168	platelet activation	9	7.5	1.90529e-07	P07359, P05106, Q9HCN6, P02679, P12931, P02776, P04275, P13224, P02675	116	63	19734	24.303	0.000238323	2.9794e-05	2.89366e-05
GOTERM_BP_DIRECT	GO:0072378	blood coagulation, fibrin clot formation	5	4.16667	2.59963e-07	P02671, P05106, P02679, P00488, P02675	116	7	19734	121.515	0.000325161	3.32758e-05	3.23183e-05
GOTERM_BP_DIRECT	GO:0042730	fibrinolysis	6	5	2.65994e-07	P02671, P07359, P00747, P02679, P02675, P07225	116	20	19734	51.0362	0.000332703	3.32758e-05	3.23183e-05
GOTERM_BP_DIRECT	GO:1900026	positive regulation of substrate adhesion-dependent cell spreading	7	5.83333	7.51373e-07	P02671, P05106, P02647, Q9NQ75, P02679, Q13418, P02675	116	46	19734	25.8879	0.000939526	8.54516e-05	8.29926e-05
GOTERM_BP_DIRECT	GO:0010572	positive regulation of platelet activation	5	4.16667	3.90287e-06	P07359, P14770, P40197, P16109, P13224	116	13	19734	65.431	0.0048706	0.000406874	0.000395166
GOTERM_BP_DIRECT	GO:0033627	cell adhesion mediated by integrin	6	5	4.73937e-06	P05556, P17301, Q9Y6C2, Q13201, P08514, P05106	116	41	19734	24.8957	0.00591142	0.000456073	0.000442948
GOTERM_BP_DIRECT	GO:0098609	cell-cell adhesion	10	8.33333	7.38187e-06	P05556, P17301, Q9Y624, P08514, P16284, Q9Y4G6, P16109, P12931, Q9Y490, Q96AP7	116	215	19734	7.91259	0.00919224	0.000659622	0.00064064
GOTERM_BP_DIRECT	GO:0045921	positive regulation of exocytosis	5	4.16667	8.63268e-06	P02671, Q96C24, O00194, P02679, P02675	116	22	19734	38.6638	0.0107414	0.000719966	0.000699247
GOTERM_BP_DIRECT	GO:0050714	positive regulation of protein secretion	6	5	1.05689e-05	P02671, Q96C24, O00429, P02679, P01137, P02675	116	48	19734	21.2651	0.0131347	0.000826356	0.000802576
GOTERM_BP_DIRECT	GO:0007597	blood coagulation, intrinsic pathway	4	3.33333	4.08193e-05	P07359, P14770, P40197, P13224	116	8	19734	85.0603	0.049784	0.00300382	0.00291738
GOTERM_BP_DIRECT	GO:1901731	positive regulation of platelet aggregation	4	3.33333	4.97314e-05	Q9Y6C2, Q9Y624, Q13201, Q9HCN6	116	12	19734	56.7069	0.0603196	0.00345633	0.00335687
GOTERM_BP_DIRECT	GO:0010763	positive regulation of fibroblast migration	4	3.33333	0.000123513	P05556, P05106, P01137, P07996	116	13	19734	52.3448	0.143177	0.00772573	0.00750341
GOTERM_BP_DIRECT	GO:0030194	positive regulation of blood coagulation	4	3.33333	0.000237505	Q9Y6C2, P16671, Q9Y251, P07996	116	17	19734	40.0284	0.25707	0.0141485	0.0137413
GOTERM_BP_DIRECT	GO:0031589	cell-substrate adhesion	4	3.33333	0.000257117	P05556, P17301, P05106, P04275	116	21	19734	32.4039	0.27508	0.0146206	0.0141998
GOTERM_BP_DIRECT	GO:0051592	response to calcium ion	5	4.16667	0.000276445	P02671, Q14103, P02679, P02675, P07996	116	53	19734	16.0491	0.292403	0.0150362	0.0146035
GOTERM_BP_DIRECT	GO:0048661	positive regulation of smooth muscle cell proliferation	5	4.16667	0.000381718	P17301, P05106, P01137, P07996, P55008	116	54	19734	15.7519	0.379743	0.0198971	0.0193245
GOTERM_BP_DIRECT	GO:0070374	positive regulation of ERK1 and ERK2 cascade	8	6.66667	0.000769352	P02671, P05106, P16671, P02679, P01137, P12931, P05067, P02675	116	228	19734	5.96915	0.618189	0.0384984	0.0373905
GOTERM_BP_DIRECT	GO:0045907	positive regulation of vasoconstriction	4	3.33333	0.000845352	P02671, P24557, P02679, P02675	116	31	19734	21.9511	0.652844	0.0406744	0.0395039
GOTERM_BP_DIRECT	GO:0007159	leukocyte cell-cell adhesion	4	3.33333	0.000917489	P05556, Q9Y624, P16284, P16109	116	32	19734	21.2651	0.682826	0.0425103	0.041287
GOTERM_BP_DIRECT	GO:0051897	positive regulation of phosphatidylinositol 3-kinase/protein kinase B signal transduction	7	5.83333	0.00101127	P05556, Q9NQ75, Q9Y251, P16109, P01137, P12931, P07996	116	192	19734	6.20232	0.717971	0.0451823	0.0438821
GOTERM_BP_DIRECT	GO:0035633	maintenance of blood-brain barrier	4	3.33333	0.00116958	P05556, Q9Y624, P16284, Q96AP7	116	34	19734	20.0142	0.768691	0.0504533	0.0490014
GOTERM_BP_DIRECT	GO:0016525	negative regulation of angiogenesis	6	5	0.00140172	Q9Y6C2, P16671, O75116, P09486, P02776, P07996	116	135	19734	7.56092	0.827056	0.0576688	0.0560092
GOTERM_BP_DIRECT	GO:2000352	negative regulation of endothelial cell apoptotic process	4	3.33333	0.00147229	P02671, P05106, P02679, P02675	116	38	19734	17.9074	0.841689	0.0576688	0.0560092
GOTERM_BP_DIRECT	GO:0030335	positive regulation of cell migration	8	6.66667	0.00147514	P05556, P16284, O75116, Q15746, Q9NQ75, P01137, P07996, P55008	116	287	19734	4.74204	0.842253	0.0576688	0.0560092
GOTERM_BP_DIRECT	GO:0050731	positive regulation of peptidyl-tyrosine phosphorylation	5	4.16667	0.00154111	P05106, P16671, P16284, P01137, P12931	116	84	19734	10.1262	0.854766	0.0584219	0.0567407
GOTERM_BP_DIRECT	GO:0006936	muscle contraction	5	4.16667	0.00178909	P46939, P09493, Q14BN4, P67936, Q05682	116	85	19734	10.0071	0.893558	0.065828	0.0639337
GOTERM_BP_DIRECT	GO:0031639	plasminogen activation	3	2.5	0.00213875	P02671, P02679, P02675	116	11	19734	46.3966	0.93133	0.0743214	0.0721827
GOTERM_BP_DIRECT	GO:0048333	mesodermal cell differentiation	3	2.5	0.00213875	P05556, P17301, P05106	116	12	19734	42.5302	0.93133	0.0743214	0.0721827
GOTERM_BP_DIRECT	GO:0090277	positive regulation of peptide hormone secretion	3	2.5	0.00240762	P02671, P02679, P02675	116	12	19734	42.5302	0.950982	0.0814035	0.079061
GOTERM_BP_DIRECT	GO:0032956	regulation of actin cytoskeleton organization	5	4.16667	0.00309581	Q9Y624, P05106, O75116, P01137, Q96AP7	116	96	19734	8.86045	0.979326	0.101917	0.0989845
GOTERM_BP_DIRECT	GO:0043536	positive regulation of blood vessel endothelial cell migration	4	3.33333	0.00327546	P00747, P01137, P04792, P07996	116	50	19734	13.6097	0.983499	0.105067	0.102043
GOTERM_BP_DIRECT	GO:0051209	release of sequestered calcium ion into cytosol	4	3.33333	0.00336392	P07359, P14770, P40197, P13224	116	51	19734	13.3428	0.985233	0.105206	0.102179
GOTERM_BP_DIRECT	GO:0034116	positive regulation of heterotypic cell-cell adhesion	3	2.5	0.00346138	P02671, P02679, P02675	116	15	19734	34.0241	0.986933	0.105614	0.102575
GOTERM_BP_DIRECT	GO:0051496	positive regulation of stress fiber assembly	4	3.33333	0.00382988	Q9Y613, P09493, O75116, P02647	116	52	19734	13.0862	0.991773	0.114076	0.110793
GOTERM_BP_DIRECT	GO:0051258	protein polymerization	3	2.5	0.00484613	P02671, P02679, P02675	116	18	19734	28.3534	0.997706	0.140988	0.136931
GOTERM_BP_DIRECT	GO:0034446	substrate adhesion-dependent cell spreading	4	3.33333	0.00518217	P05106, Q9HBI1, P12931, Q13418	116	60	19734	11.3414	0.998496	0.147339	0.143099
GOTERM_BP_DIRECT	GO:2000406	positive regulation of T cell migration	3	2.5	0.00597254	P05106, P05067, P55008	116	20	19734	25.5181	0.999444	0.162427	0.157753
GOTERM_BP_DIRECT	GO:0050921	positive regulation of chemotaxis	3	2.5	0.00597254	P01137, P07996, P55008	116	20	19734	25.5181	0.999444	0.162427	0.157753
GOTERM_BP_DIRECT	GO:0043547	positive regulation of GTPase activity	5	4.16667	0.00652811	Q15404, P05556, Q15555, O43665, Q7LDG7	116	127	19734	6.69766	0.999724	0.171393	0.166461
GOTERM_BP_DIRECT	GO:0014911	positive regulation of smooth muscle cell migration	3	2.5	0.00657622	P17301, P05106, P12931	116	21	19734	24.303	0.99974	0.171393	0.166461
GOTERM_BP_DIRECT	GO:0010595	positive regulation of endothelial cell migration	4	3.33333	0.00675723	P05106, O75116, P09486, P07996	116	66	19734	10.3103	0.999793	0.172516	0.167552
GOTERM_BP_DIRECT	GO:0071404	cellular response to low-density lipoprotein particle stimulus	3	2.5	0.00786293	P05556, P16671, P01137	116	23	19734	22.1897	0.999949	0.192873	0.187323
GOTERM_BP_DIRECT	GO:0030220	platelet formation	3	2.5	0.00786293	O95866, Q9P126, P67936	116	23	19734	22.1897	0.999949	0.192873	0.187323
GOTERM_BP_DIRECT	GO:0000281	mitotic cytokinesis	4	3.33333	0.0082647	P16949, P09493, O75116, Q7Z406	116	71	19734	9.58426	0.999969	0.198829	0.193108
GOTERM_BP_DIRECT	GO:0055010	ventricular cardiac muscle tissue morphogenesis	3	2.5	0.00925325	P08590, P09493, P01137	116	25	19734	20.4145	0.999991	0.218412	0.212126
GOTERM_BP_DIRECT	GO:0010629	negative regulation of gene expression	7	5.83333	0.00965923	Q9Y6C2, Q14103, P16671, O75116, P01137, P12931, P05067	116	310	19734	3.84143	0.999995	0.223772	0.217333
GOTERM_BP_DIRECT	GO:0071260	cellular response to mechanical stimulus	4	3.33333	0.010315	P17301, Q9Y624, P05106, P01137	116	77	19734	8.83744	0.999998	0.23462	0.227869
GOTERM_BP_DIRECT	GO:0001954	positive regulation of cell-matrix adhesion	3	2.5	0.0107447	P05106, P16671, P46939	116	27	19734	18.9023	0.999999	0.236985	0.230166
GOTERM_BP_DIRECT	GO:0042127	regulation of cell population proliferation	5	4.16667	0.0107979	Q9Y6C2, P23219, P01137, P02776, P10909	116	147	19734	5.78642	0.999999	0.236985	0.230166
GOTERM_BP_DIRECT	GO:0006954	inflammatory response	8	6.66667	0.0118402	Q9Y624, P49327, P16109, P01137, P02776, P02775, P07996, P55008	116	422	19734	3.22504	1	0.255382	0.248032
GOTERM_BP_DIRECT	GO:0001774	microglial cell activation	3	2.5	0.0123347	P05067, P10909, P55008	116	29	19734	17.5987	1	0.261537	0.25401
GOTERM_BP_DIRECT	GO:1902042	negative regulation of extrinsic apoptotic signaling pathway via death domain receptors	3	2.5	0.0131659	P02671, P02679, P02675	116	30	19734	17.0121	1	0.265653	0.258008
GOTERM_BP_DIRECT	GO:0030866	cortical actin cytoskeleton organization	3	2.5	0.0131659	Q9Y613, O75116, Q9Y490	116	30	19734	17.0121	1	0.265653	0.258008
GOTERM_BP_DIRECT	GO:1990000	amyloid fibril formation	3	2.5	0.0131659	P16671, P61769, P05067	116	30	19734	17.0121	1	0.265653	0.258008
GOTERM_BP_DIRECT	GO:0045766	positive regulation of angiogenesis	5	4.16667	0.0152761	P05556, Q9Y6C2, P05106, P04792, P07996	116	163	19734	5.21843	1	0.303341	0.294611
GOTERM_BP_DIRECT	GO:0031032	actomyosin structure organization	3	2.5	0.016725	Q9Y624, O75116, Q7Z406	116	34	19734	15.0106	1	0.326921	0.317513
GOTERM_BP_DIRECT	GO:0003180	aortic valve morphogenesis	3	2.5	0.0196321	Q9Y6C2, O75116, P01137	116	37	19734	13.7936	1	0.372118	0.361409
GOTERM_BP_DIRECT	GO:0010811	positive regulation of cell-substrate adhesion	3	2.5	0.0196321	Q15404, Q9Y6C2, P14543	116	37	19734	13.7936	1	0.372118	0.361409
GOTERM_BP_DIRECT	GO:0030032	lamellipodium assembly	3	2.5	0.0216791	P05556, Q9HBI1, O43639	116	39	19734	13.0862	1	0.396015	0.384619
GOTERM_BP_DIRECT	GO:2001237	negative regulation of extrinsic apoptotic signaling pathway	3	2.5	0.0216791	P48507, P12931, P07996	116	39	19734	13.0862	1	0.396015	0.384619
GOTERM_BP_DIRECT	GO:0032755	positive regulation of interleukin-6 production	4	3.33333	0.0223754	P16671, P01137, P05067, P55008	116	103	19734	6.60663	1	0.396015	0.384619
GOTERM_BP_DIRECT	GO:0046718	symbiont entry into host cell	4	3.33333	0.0223754	P05556, P17301, Q9Y624, P05106	116	103	19734	6.60663	1	0.396015	0.384619
GOTERM_BP_DIRECT	GO:0000902	cell morphogenesis	4	3.33333	0.0229444	P07359, P01137, Q13418, P10909	116	104	19734	6.5431	1	0.396015	0.384619
GOTERM_BP_DIRECT	GO:0090271	positive regulation of fibroblast growth factor production	2	1.66667	0.0231088	O75116, P55008	116	4	19734	85.0603	1	0.396015	0.384619
GOTERM_BP_DIRECT	GO:0150003	regulation of spontaneous synaptic transmission	2	1.66667	0.0231088	P05556, P05067	116	4	19734	85.0603	1	0.396015	0.384619
GOTERM_BP_DIRECT	GO:0016477	cell migration	6	5	0.0244347	P05556, Q9Y6C2, P05106, Q9NQ75, O43639, P07996	116	281	19734	3.63247	1	0.413079	0.401192
GOTERM_BP_DIRECT	GO:0071222	cellular response to lipopolysaccharide	5	4.16667	0.0256148	P12838, P16671, P12931, P02776, P02775	116	191	19734	4.45342	1	0.427255	0.41496
GOTERM_BP_DIRECT	GO:0038065	collagen-activated signaling pathway	2	1.66667	0.0288028	P17301, Q9HCN6	116	5	19734	68.0483	1	0.450097	0.437145
GOTERM_BP_DIRECT	GO:0071677	positive regulation of mononuclear cell migration	2	1.66667	0.0288028	P01137, P55008	116	5	19734	68.0483	1	0.450097	0.437145
GOTERM_BP_DIRECT	GO:1905908	positive regulation of amyloid fibril formation	2	1.66667	0.0288028	P05067, P10909	116	5	19734	68.0483	1	0.450097	0.437145
GOTERM_BP_DIRECT	GO:0002248	connective tissue replacement involved in inflammatory response wound healing	2	1.66667	0.0288028	P01033, P01137	116	5	19734	68.0483	1	0.450097	0.437145
GOTERM_BP_DIRECT	GO:0043152	induction of bacterial agglutination	2	1.66667	0.0288028	P02671, P02675	116	5	19734	68.0483	1	0.450097	0.437145
GOTERM_BP_DIRECT	GO:0034097	response to cytokine	3	2.5	0.0294948	P01033, P16109, P39656	116	46	19734	11.0948	1	0.450097	0.437145
GOTERM_BP_DIRECT	GO:0010628	positive regulation of gene expression	8	6.66667	0.0295028	Q9Y6C2, P05106, P16671, O75116, P01137, P02776, P05067, P10909	116	509	19734	2.6738	1	0.450097	0.437145
GOTERM_BP_DIRECT	GO:0030334	regulation of cell migration	4	3.33333	0.0303847	O00139, P16949, P01137, Q0ZGT2	116	116	19734	5.86623	1	0.457967	0.444788
GOTERM_BP_DIRECT	GO:0001934	positive regulation of protein phosphorylation	5	4.16667	0.0325393	P05106, P16284, O75116, Q13418, P05067	116	206	19734	4.12914	1	0.484603	0.470658
GOTERM_BP_DIRECT	GO:0007044	cell-substrate junction assembly	2	1.66667	0.0344639	P05106, Q9Y490	116	6	19734	56.7069	1	0.507227	0.492631
GOTERM_BP_DIRECT	GO:0090263	positive regulation of canonical Wnt signaling pathway	4	3.33333	0.0352429	P35813, P01137, P12931, Q13418	116	123	19734	5.53238	1	0.512661	0.497908
GOTERM_BP_DIRECT	GO:0045087	innate immune response	8	6.66667	0.037429	P54578, P02671, P12838, P12931, P02675, O94919, P41226, P10909	116	536	19734	2.53911	1	0.538203	0.522715
GOTERM_BP_DIRECT	GO:0007166	cell surface receptor signaling pathway	6	5	0.0398829	P07359, P16671, P16284, P61769, P13224, Q9P126	116	321	19734	3.17983	1	0.554435	0.53848
GOTERM_BP_DIRECT	GO:1900121	negative regulation of receptor binding	2	1.66667	0.0400923	Q93084, P61769	116	7	19734	48.6059	1	0.554435	0.53848
GOTERM_BP_DIRECT	GO:0070508	cholesterol import	2	1.66667	0.0400923	P16671, P02647	116	7	19734	48.6059	1	0.554435	0.53848
GOTERM_BP_DIRECT	GO:0043065	positive regulation of apoptotic process	6	5	0.0403306	P05556, Q9Y6C2, O00429, P01137, P12931, P10909	116	322	19734	3.16995	1	0.554435	0.53848
GOTERM_BP_DIRECT	GO:0044788	modulation by host of viral process	2	1.66667	0.0456881	O75116, P49327	116	8	19734	42.5302	1	0.614579	0.596893
GOTERM_BP_DIRECT	GO:0007172	signal complex assembly	2	1.66667	0.0456881	P12931, O43639	116	8	19734	42.5302	1	0.614579	0.596893
GOTERM_BP_DIRECT	GO:0045785	positive regulation of cell adhesion	3	2.5	0.0478688	P17301, P09493, P14543	116	60	19734	8.50603	1	0.637062	0.61873
GOTERM_BP_DIRECT	GO:0065003	protein-containing complex assembly	4	3.33333	0.0485978	P02671, O00429, P02679, P02675	116	140	19734	4.86059	1	0.639957	0.621541
GOTERM_BP_DIRECT	GO:0099641	anterograde axonal protein transport	2	1.66667	0.0512516	O00194, P04792	116	9	19734	37.8046	1	0.641158	0.622707
GOTERM_BP_DIRECT	GO:0070168	negative regulation of biomineral tissue development	2	1.66667	0.0512516	O75116, P01137	116	9	19734	37.8046	1	0.641158	0.622707
GOTERM_BP_DIRECT	GO:1990314	cellular response to insulin-like growth factor stimulus	2	1.66667	0.0512516	P05106, P01137	116	9	19734	37.8046	1	0.641158	0.622707
GOTERM_BP_DIRECT	GO:0019371	cyclooxygenase pathway	2	1.66667	0.0512516	P23219, P24557	116	9	19734	37.8046	1	0.641158	0.622707
GOTERM_BP_DIRECT	GO:0008354	germ cell migration	2	1.66667	0.0512516	P05556, P01137	116	9	19734	37.8046	1	0.641158	0.622707
GOTERM_BP_DIRECT	GO:0032731	positive regulation of interleukin-1 beta production	3	2.5	0.0552158	P16671, P04792, P05067	116	65	19734	7.85172	1	0.670146	0.650862
GOTERM_BP_DIRECT	GO:0060055	angiogenesis involved in wound healing	2	1.66667	0.056783	P05106, Q9Y251	116	10	19734	34.0241	1	0.670146	0.650862
GOTERM_BP_DIRECT	GO:0038060	nitric oxide-cGMP-mediated signaling	2	1.66667	0.056783	P16671, P07996	116	10	19734	34.0241	1	0.670146	0.650862
GOTERM_BP_DIRECT	GO:0008037	cell recognition	2	1.66667	0.056783	P16284, Q15762	116	10	19734	34.0241	1	0.670146	0.650862
GOTERM_BP_DIRECT	GO:1901203	positive regulation of extracellular matrix assembly	2	1.66667	0.056783	Q9Y6C2, P01137	116	10	19734	34.0241	1	0.670146	0.650862
GOTERM_BP_DIRECT	GO:0045124	regulation of bone resorption	2	1.66667	0.056783	P05106, P12931	116	10	19734	34.0241	1	0.670146	0.650862
GOTERM_BP_DIRECT	GO:0007611	learning or memory	3	2.5	0.0598019	P12931, P61769, P05067	116	68	19734	7.50532	1	0.692706	0.672772
GOTERM_BP_DIRECT	GO:0007052	mitotic spindle organization	3	2.5	0.0598019	O00139, P16949, Q13561	116	68	19734	7.50532	1	0.692706	0.672772
GOTERM_BP_DIRECT	GO:0009410	response to xenobiotic stimulus	5	4.16667	0.061421	P17301, P48507, P01137, P12931, P07996	116	254	19734	3.34883	1	0.704933	0.684647
GOTERM_BP_DIRECT	GO:0007015	actin filament organization	4	3.33333	0.063107	P09493, P67936, O43639, Q7Z406	116	156	19734	4.36207	1	0.717699	0.697045
GOTERM_BP_DIRECT	GO:0046902	regulation of mitochondrial membrane permeability	2	1.66667	0.06775	P30405, P05141	116	12	19734	28.3534	1	0.763561	0.741588
GOTERM_BP_DIRECT	GO:0072659	protein localization to plasma membrane	4	3.33333	0.0700175	Q9Y624, O75116, Q14BN4, Q9NZN3	116	163	19734	4.17474	1	0.769375	0.747235
GOTERM_BP_DIRECT	GO:0006937	regulation of muscle contraction	2	1.66667	0.073186	P09493, P24844	116	13	19734	26.1724	1	0.769375	0.747235
GOTERM_BP_DIRECT	GO:0051918	negative regulation of fibrinolysis	2	1.66667	0.073186	P00747, P07996	116	13	19734	26.1724	1	0.769375	0.747235
GOTERM_BP_DIRECT	GO:0090557	establishment of endothelial intestinal barrier	2	1.66667	0.073186	Q9Y624, P49327	116	13	19734	26.1724	1	0.769375	0.747235
GOTERM_BP_DIRECT	GO:0050892	intestinal absorption	2	1.66667	0.073186	Q9Y624, P16671	116	13	19734	26.1724	1	0.769375	0.747235
GOTERM_BP_DIRECT	GO:0060100	positive regulation of phagocytosis, engulfment	2	1.66667	0.073186	P17301, P16671	116	13	19734	26.1724	1	0.769375	0.747235
GOTERM_BP_DIRECT	GO:0033690	positive regulation of osteoblast proliferation	2	1.66667	0.073186	P05106, Q9Y251	116	13	19734	26.1724	1	0.769375	0.747235
GOTERM_BP_DIRECT	GO:1903238	positive regulation of leukocyte tethering or rolling	2	1.66667	0.073186	P07359, P16109	116	13	19734	26.1724	1	0.769375	0.747235
GOTERM_BP_DIRECT	GO:0006897	endocytosis	4	3.33333	0.0804543	O00429, Q9UBC2, Q9NZN3, P05067	116	173	19734	3.93343	1	0.838096	0.813978
GOTERM_BP_DIRECT	GO:0045727	positive regulation of translation	3	2.5	0.0810629	P17301, Q14103, P07996	116	81	19734	6.30077	1	0.838096	0.813978
GOTERM_BP_DIRECT	GO:0061061	muscle structure development	2	1.66667	0.0839639	Q15746, Q9NR12	116	15	19734	22.6828	1	0.853974	0.829399
GOTERM_BP_DIRECT	GO:0001913	T cell mediated cytotoxicity	2	1.66667	0.0839639	P00492, P61769	116	15	19734	22.6828	1	0.853974	0.829399
GOTERM_BP_DIRECT	GO:0031110	regulation of microtubule polymerization or depolymerization	2	1.66667	0.0893061	Q15555, P16949	116	16	19734	21.2651	1	0.879701	0.854386
GOTERM_BP_DIRECT	GO:0035313	wound healing, spreading of epidermal cells	2	1.66667	0.0893061	P05556, P05106	116	16	19734	21.2651	1	0.879701	0.854386
GOTERM_BP_DIRECT	GO:0070266	necroptotic process	2	1.66667	0.0893061	P30405, O00429	116	16	19734	21.2651	1	0.879701	0.854386
GOTERM_BP_DIRECT	GO:0007019	microtubule depolymerization	2	1.66667	0.0893061	O00139, P16949	116	16	19734	21.2651	1	0.879701	0.854386
GOTERM_BP_DIRECT	GO:0070542	response to fatty acid	2	1.66667	0.0946175	P16671, P24557	116	17	19734	20.0142	1	0.910512	0.88431
GOTERM_BP_DIRECT	GO:0055091	phospholipid homeostasis	2	1.66667	0.0946175	P02647, P01137	116	17	19734	20.0142	1	0.910512	0.88431
GOTERM_BP_DIRECT	GO:0051895	negative regulation of focal adhesion assembly	2	1.66667	0.0946175	P12931, P07996	116	17	19734	20.0142	1	0.910512	0.88431
GOTERM_BP_DIRECT	GO:0007156	homophilic cell adhesion via plasma membrane adhesion molecules	4	3.33333	0.0961212	P05556, P16284, Q0ZGT2, Q96AP7	116	187	19734	3.63895	1	0.917921	0.891506
GOTERM_BP_DIRECT	GO:0008637	apoptotic mitochondrial changes	2	1.66667	0.0998982	P48507, P30405	116	18	19734	18.9023	1	0.932632	0.905793
GOTERM_BP_DIRECT	GO:0043691	reverse cholesterol transport	2	1.66667	0.0998982	P02647, P10909	116	18	19734	18.9023	1	0.932632	0.905793
GOTERM_BP_DIRECT	GO:0051492	regulation of stress fiber assembly	2	1.66667	0.0998982	Q9Y613, O75116	116	18	19734	18.9023	1	0.932632	0.905793
