# Supplementary material for: Proteomic analysis of infiltrating neutrophils from rheumatoid arthritis synovial fluid and their contribution to protein carbamylation
Source: Front Immunol. 2025 Apr 9;16:1563426. doi: 10.3389/fimmu.2025.1563426 (PMC12014540; doi:10.3389/fimmu.2025.1563426)
Supplement: Supplementary file 8 [file Table4.xlsx]

## Sheet: Unique proteins in RA SF
Supplementary Table 4：unique proteins ientified in RA patients synovial fluid
Accession	Protein Name
P31946	14-3-3 protein beta/alpha
Q04917	14-3-3 protein eta
P27348	14-3-3 protein theta
P63104	14-3-3 protein zeta/delta
P52209	6-phosphogluconate dehydrogenase, decarboxylating
P08253	72 kDa type IV collagenase
P68133	Actin, alpha skeletal muscle
P61160	Actin-related protein 2
O15511	Actin-related protein 2/3 complex subunit 5
P61158	Actin-related protein 3
Q01518	Adenylyl cyclase-associated protein 1
Q15848	Adiponectin
P16112	Aggrecan core protein
P12814	Alpha-actinin-1
O43707	Alpha-actinin-4
P06733	Alpha-enolase
P04083	Annexin A1
Q0VD83	Apolipoprotein B receptor
P20160	Azurocidin
P17213	Bactericidal permeability-increasing protein
P61769	Beta-2-microglobulin
P80723	Brain acid soluble protein 1
Q9UBW5	Bridging integrator 2
P04040	Catalase
P49913	Cathelicidin antimicrobial peptide
P07858	Cathepsin B
P08311	Cathepsin G
P36222	Chitinase-3-like protein 1
P23528	Cofilin-1
P02452	Collagen alpha-1(I) chain
P02461	Collagen alpha-1(III) chain
P08123	Collagen alpha-2(I) chain
P12111	Collagen alpha-3(VI) chain
P0C0L5	Complement C4-B
P31146	Coronin-1A
P54108	Cysteine-rich secretory protein 3
Q96C19	EF-hand domain-containing protein D2
Q05639	Elongation factor 1-alpha 2
P12724	Eosinophil cationic protein
P08294	Extracellular superoxide dismutase [Cu-Zn]
P47756	F-actin-capping protein subunit beta
Q9BYJ0	Fibroblast growth factor-binding protein 2
P21333	Filamin-A
P41439	Folate receptor gamma
Q12841	Follistatin-related protein 1
P04075	Fructose-bisphosphate aldolase A
P11413	Glucose-6-phosphate 1-dehydrogenase
P06744	Glucose-6-phosphate isomerase
P09211	Glutathione S-transferase P
P04406	Glyceraldehyde-3-phosphate dehydrogenase
P06737	Glycogen phosphorylase, liver form
Q9H4G4	Golgi-associated plant pathogenesis-related protein 1
P0DMV9	Heat shock 70 kDa protein 1B
P11142	Heat shock cognate 71 kDa protein
P07900	Heat shock protein HSP 90-alpha
P08238	Heat shock protein HSP 90-beta
P51858	Hepatoma-derived growth factor
Q14103	Heterogeneous nuclear ribonucleoprotein D0
P61978	Heterogeneous nuclear ribonucleoprotein K
P22626	Heterogeneous nuclear ribonucleoproteins A2/B1
P52790	Hexokinase-3
P16402	Histone H1.3
P16401	Histone H1.5
Q16777	Histone H2A type 2-C
Q5QNW6	Histone H2B type 2-F
P62805	Histone H4
P0DP01	Immunoglobulin heavy variable 1-8
A0A0C4DH32	Immunoglobulin heavy variable 3-20
A0A075B6R2	Immunoglobulin heavy variable 4-4
A0A0J9YVY3	Immunoglobulin heavy variable 7-4-1
A0A075B6S5	Immunoglobulin kappa variable 1-27
A0A0A0MT36	Immunoglobulin kappa variable 6D-21
P01703	Immunoglobulin lambda variable 1-40
P01715	Immunoglobulin lambda variable 3-1
P01717	Immunoglobulin lambda variable 3-25
A0A075B6I0	Immunoglobulin lambda variable 8-61
P22692	Insulin-like growth factor-binding protein 4
P03956	Interstitial collagenase
P20700	Lamin-B1
P30740	Leukocyte elastase inhibitor
P09960	Leukotriene A-4 hydrolase
P18428	Lipopolysaccharide-binding protein
P00338	L-lactate dehydrogenase A chain
P07195	L-lactate dehydrogenase B chain
P33241	Lymphocyte-specific protein 1
Q9UEW3	Macrophage receptor MARCO
P40121	Macrophage-capping protein
P14780	Matrix metalloproteinase-9
P01033	Metalloproteinase inhibitor 1
P26038	Moesin
P08571	Monocyte differentiation antigen CD14
P24158	Myeloblastin
P41218	Myeloid cell nuclear differentiation antigen
P05164	Myeloperoxidase
P60660	Myosin light polypeptide 6
O14950	Myosin regulatory light chain 12B
P35579	Myosin-9
O14745	Na(+)/H(+) exchange regulatory cofactor NHE-RF1
P22894	Neutrophil collagenase
P08246	Neutrophil elastase
P80188	Neutrophil gelatinase-associated lipocalin
P43490	Nicotinamide phosphoribosyltransferase
P61916	NPC intracellular cholesterol transporter 2
P10451	Osteopontin
O75594	Peptidoglycan recognition protein 1
P62937	Peptidyl-prolyl cis-trans isomerase A
Q15063	Periostin
P36871	Phosphoglucomutase-1
P00558	Phosphoglycerate kinase 1
P18669	Phosphoglycerate mutase 1
P13796	Plastin-2
Q15113	Procollagen C-endopeptidase enhancer 1
P07737	Profilin-1
P28799	Progranulin
P07237	Protein disulfide-isomerase
P06703	Protein S100-A6
P25815	Protein S100-P
Q9UM07	Protein-arginine deiminase type-4
P22061	Protein-L-isoaspartate(D-aspartate) O-methyltransferase
P06454	Prothymosin alpha
P14618	Pyruvate kinase PKM
P50395	Rab GDP dissociation inhibitor beta
P46940	Ras GTPase-activating-like protein IQGAP1
P15153	Ras-related C3 botulinum toxin substrate 2
P52565	Rho GDP-dissociation inhibitor 1
P52566	Rho GDP-dissociation inhibitor 2
P13489	Ribonuclease inhibitor
P07998	Ribonuclease pancreatic
Q86VB7	Scavenger receptor cysteine-rich type 1 protein M130
Q92743	Serine protease HTRA1
O75368	SH3 domain-binding glutamic acid-rich-like protein
Q9H299	SH3 domain-binding glutamic acid-rich-like protein 3
P16949	Stathmin
P08254	Stromelysin-1
Q99536	Synaptic vesicle membrane protein VAT-1 homolog
P22105	Tenascin-X
P10599	Thioredoxin
P35443	Thrombospondin-4
P19971	Thymidine phosphorylase
P37837	Transaldolase
P29401	Transketolase
P60174	Triosephosphate isomerase
P06753	Tropomyosin alpha-3 chain
P68363	Tubulin alpha-1B chain
Q13885	Tubulin beta-2A chain
P22314	Ubiquitin-like modifier-activating enzyme 1
P19320	Vascular cell adhesion protein 1
P50552	Vasodilator-stimulated phosphoprotein
P13611	Versican core protein
P08670	Vimentin
P18206	Vinculin
O75083	WD repeat-containing protein 1

## Sheet: Common protein in RA SF&Plasma 
Supplementary Table 4：Common proteins idntified in RA synovial fluid and plasma
Accession	Protein Name
P30622	CAP-Gly domain-containing linker protein 1
Q9NQ79	Cartilage acidic protein 1
Q96MT7	Cilia- and flagella-associated protein 44
P00746	Complement factor D
Q02985	Complement factor H-related protein 3
P02741	C-reactive protein
Q86UP2	Kinectin
P02788	Lactotransferrin
Q9UPN3	Microtubule-actin cross-linking factor 1, isoforms 1/2/3/5
Q8WXH0	Nesprin-2
P59665	Neutrophil defensin 1
P41222	Prostaglandin-H2 D-isomerase
Q96T37	RNA-binding protein 15
P62328	Thymosin beta-4
P37802	Transgelin-2
P67936	Tropomyosin alpha-4 chain

## Sheet: Common protein in RA&HC Plasma 
Supplementary Table 4：Common proteins idntified in RA and HC plasma
Accession	Protein Name
P55056	Apolipoprotein C-IV
Q96KN2	Beta-Ala-His dipeptidase
P33151	Cadherin-5
P06276	Cholinesterase
P12259	Coagulation factor V
P02745	Complement C1q subcomponent subunit A
P01344	Insulin-like growth factor II
P17936	Insulin-like growth factor-binding protein 3
P14151	L-selectin
Q9Y5Y7	Lymphatic vessel endothelial hyaluronic acid receptor 1
P13591	Neural cell adhesion molecule 1
Q6UXB8	Peptidase inhibitor 16
P05154	Plasma serine protease inhibitor
P02775	Platelet basic protein
P02776	Platelet factor 4
P15151	Poliovirus receptor
P09486	SPARC
P07996	Thrombospondin-1
P02786	Transferrin receptor protein 1
Q6EMK4	Vasorin
P04275	von Willebrand factor
