# Supplementary material for: Proteomic analysis of infiltrating neutrophils from rheumatoid arthritis synovial fluid and their contribution to protein carbamylation
Source: Front Immunol. 2025 Apr 9;16:1563426. doi: 10.3389/fimmu.2025.1563426 (PMC12014540; doi:10.3389/fimmu.2025.1563426)
Supplement: Supplementary file 9 [file Table5.xlsx]

## Sheet: GO analysis
Supplementary Table 5: Gene ontology annotation of exclusively identified proteins in RA patient synovial fluid
Term	Count	%	PValue	Fold Enrichment	Bonferroni	Benjamini	FDR
extracellular region	85	56.6667	3.43578e-43	5.35385	9.31096e-41	4.65548e-41	3.57321e-41
ficolin-1-rich granule lumen	24	16	2.84621e-29	28.4558	7.71322e-27	2.57107e-27	1.97337e-27
secretory granule lumen	26	17.3333	6.85018e-27	28.3048	1.8564e-24	4.64099e-25	3.56209e-25
focal adhesion	33	22	1.89472e-23	10.5482	5.13469e-21	8.55782e-22	6.56836e-22
extracellular space	53	35.3333	9.51151e-18	3.75492	2.57762e-15	3.68231e-16	2.82628e-16
vesicle	20	13.3333	4.86818e-17	15.2857	1.31928e-14	1.6491e-15	1.26573e-15
cytosol	89	59.3333	1.22977e-16	2.19899	3.0087e-14	3.70297e-15	2.84213e-15
actin cytoskeleton	19	12.6667	6.70305e-13	9.95911	1.81666e-10	1.81653e-11	1.39423e-11
macromolecular complex	28	18.6667	7.98968e-13	5.53553	2.16506e-10	1.96837e-11	1.51077e-11
chromosome, telomeric region	16	10.6667	2.29723e-12	12.6526	6.22561e-10	5.06134e-11	3.88472e-11
nucleosome	15	10	2.42795e-12	14.3503	6.57974e-10	5.06134e-11	3.88472e-11
tertiary granule lumen	11	7.33333	8.03312e-12	26.8727	2.17698e-09	1.55498e-10	1.19349e-10
specific granule lumen	11	7.33333	2.76135e-11	23.8869	7.48325e-09	4.98884e-10	3.82907e-10
azurophil granule lumen	12	8	5.86075e-11	18.0404	1.58826e-08	9.92664e-10	7.61897e-10
cytoplasm	79	52.6667	1.05933e-10	1.91762	2.8708e-08	1.6887e-09	1.29613e-09
lamellipodium	14	9.33333	1.44621e-09	10.0277	3.91922e-07	2.17734e-08	1.67117e-08
cell projection	12	8	6.31162e-08	9.38103	1.71043e-05	9.00236e-07	6.90956e-07
cortical actin cytoskeleton	8	5.33333	1.22917e-07	20.2677	3.33098e-05	1.66552e-06	1.27833e-06
brush border	8	5.33333	1.80192e-07	19.2009	4.88308e-05	2.32533e-06	1.78476e-06
cytoskeleton	18	12	2.90578e-07	4.6816	7.87435e-05	3.57939e-06	2.74728e-06
melanosome	9	6	7.88368e-07	12.0712	0.000213625	9.28903e-06	7.12959e-06
cell cortex	10	6.66667	3.36814e-06	8.29131	0.000912351	3.80319e-05	2.91906e-05
podosome	6	4	3.80065e-06	24.8739	0.00102945	3.99977e-05	3.06993e-05
nucleus	71	47.3333	3.83742e-06	1.61323	0.0010394	3.99977e-05	3.06993e-05
membrane	67	44.6667	5.64896e-06	1.63826	0.0015297	5.66988e-05	4.35179e-05
actin filament	8	5.33333	5.9841e-06	11.5206	0.00162038	5.79175e-05	4.44533e-05
ruffle	8	5.33333	7.35733e-06	11.1679	0.00199186	6.87529e-05	5.27698e-05
cell junction	9	6	6.82339e-05	6.58428	0.0183221	0.00061638	0.000473089
blood microparticle	8	5.33333	0.000100738	7.44526	0.0269321	0.000880648	0.000675922
COP9 signalosome	5	3.33333	0.000146316	18.4874	0.0388786	0.00123911	0.000951055
ribonucleoprotein complex	10	6.66667	0.000230387	4.83416	0.0605324	0.00183729	0.00141017
glutamatergic synapse	12	8	0.000230508	3.95586	0.0605634	0.00183729	0.00141017
perinuclear region of cytoplasm	16	10.6667	0.000350715	2.93813	0.0906821	0.00271554	0.00208425
collagen trimer	6	4	0.000586914	8.82624	0.147089	0.00441816	0.00339106
extracellular matrix	8	5.33333	0.00103144	5.06691	0.243963	0.00747496	0.00573724
extracellular vesicle	7	4.66667	0.00105254	6.06105	0.248278	0.00747496	0.00573724
phagocytic cup	4	2.66667	0.00107573	19.5438	0.252993	0.00747496	0.00573724
F-actin capping protein complex	3	2	0.00142486	51.3025	0.32051	0.00965344	0.00740928
platelet alpha granule lumen	5	3.33333	0.001516	10.0593	0.337111	0.0100204	0.00769093
filopodium	5	3.33333	0.00275322	8.55042	0.526286	0.0173886	0.0133463
Arp2/3 protein complex	3	2	0.00275908	37.3109	0.52704	0.0173886	0.0133463
Z disc	6	4	0.0031707	6.03559	0.577103	0.0195287	0.0149888
stress fiber	5	3.33333	0.00357505	7.95388	0.621135	0.0215298	0.0165247
immunological synapse	4	2.66667	0.00453169	11.8962	0.707965	0.0266976	0.0204911
ruffle membrane	5	3.33333	0.0061068	6.84033	0.809864	0.0352115	0.0270258
NADPH oxidase complex	3	2	0.007424	22.8011	0.867266	0.0402997	0.0309312
pseudopodium	3	2	0.007424	22.8011	0.867266	0.0402997	0.0309312
cell surface	12	8	0.00743538	2.54919	0.867678	0.0402997	0.0309312
endoplasmic reticulum lumen	8	5.33333	0.00760924	3.53049	0.873813	0.0404334	0.0310338
WASH complex	3	2	0.00825815	21.6011	0.894311	0.0430377	0.0330326
cell periphery	4	2.66667	0.009063	9.27503	0.915184	0.046341	0.035568
cell-cell junction	6	4	0.0118742	4.38952	0.960725	0.0595907	0.0457375
myosin II complex	3	2	0.0140822	16.4168	0.97858	0.069387	0.0532565
collagen type I trimer	2	1.33333	0.0144693	136.807	0.980742	0.0694281	0.053288
nuclear matrix	5	3.33333	0.014603	5.30258	0.981437	0.0694281	0.053288
M band	3	2	0.0163213	15.2007	0.988433	0.0762599	0.0585316
growth cone	5	3.33333	0.0173998	5.02966	0.991407	0.0799212	0.0613417
axonal growth cone	3	2	0.0187015	14.1524	0.994001	0.0844684	0.0648319
cytoplasmic side of membrane	2	1.33333	0.0216258	91.2044	0.997328	0.0945258	0.0725512
ryanodine receptor complex	2	1.33333	0.0216258	91.2044	0.997328	0.0945258	0.0725512
cytoplasmic ribonucleoprotein granule	4	2.66667	0.0225936	6.59309	0.997957	0.0971884	0.0745948
phagocytic vesicle membrane	4	2.66667	0.0233088	6.5146	0.998324	0.098698	0.0757534
nucleoplasm	40	26.6667	0.0252124	1.37771	0.999012	0.103637	0.0795444
microvillus membrane	3	2	0.0252401	12.0712	0.99902	0.103637	0.0795444
terminal cisterna	2	1.33333	0.0287307	68.4033	0.999629	0.116209	0.0891938
secretory granule	4	2.66667	0.0328402	5.70028	0.999883	0.130878	0.100452
lysosomal lumen	4	2.66667	0.0345982	5.58395	0.999928	0.135885	0.104296
GAIT complex	2	1.33333	0.0357843	54.7227	0.999949	0.136585	0.104833
phagocytic vesicle lumen	2	1.33333	0.0357843	54.7227	0.999949	0.136585	0.104833
secretory granule membrane	4	2.66667	0.0382576	5.36497	0.999974	0.143997	0.110522
sarcolemma	4	2.66667	0.0430982	5.11427	0.999993	0.159995	0.1228
cytoplasmic side of plasma membrane	4	2.66667	0.0461429	4.97479	0.999997	0.16692	0.128115
adherens junction	5	3.33333	0.0461955	3.69748	0.999997	0.16692	0.128115
fibrinogen complex	2	1.33333	0.0566413	34.2017	1	0.201971	0.155018
plasma membrane	49	32.6667	0.0620968	1.24254	1	0.215085	0.165083
dendritic growth cone	2	1.33333	0.0634936	30.4015	1	0.215085	0.165083
spectrin	2	1.33333	0.0634936	30.4015	1	0.215085	0.165083
fascia adherens	2	1.33333	0.0634936	30.4015	1	0.215085	0.165083
nuclear envelope	5	3.33333	0.0652191	3.28862	1	0.218202	0.167476
perineuronal net	2	1.33333	0.0702964	27.3613	1	0.229522	0.176165
actomyosin	2	1.33333	0.0702964	27.3613	1	0.229522	0.176165
endosome	6	4	0.0758906	2.64787	1	0.244838	0.18792
early endosome	6	4	0.0775187	2.6309	1	0.247148	0.189693
actin filament bundle	2	1.33333	0.0837552	22.8011	1	0.263926	0.202571
uropod	2	1.33333	0.0904118	21.0472	1	0.281627	0.216157
phagocytic vesicle	3	2	0.096383	5.70028	1	0.294424	0.225978
postsynaptic density	5	3.33333	0.0966926	2.86206	1	0.294424	0.225978
microvillus	3	2	0.0986442	5.62219	1	0.297029	0.227978
